# Supplementary material for: Rare pathogenic structural variants show potential to enhance prostate cancer germline testing for African men
Source: Nat Commun. 2025 Mar 10;16:2400. doi: 10.1038/s41467-025-57312-9 (PMC11893795; doi:10.1038/s41467-025-57312-9)
Supplement: Supplementary file 8 — Source Data [file 41467_2025_57312_MOESM8_ESM.xlsx]

## Sheet: FigureS4
Supplementary Figure 4. Low-frequency gene-disruptive SVs with unknown classification in ClinVar or absent from dbVar scored by four SV impact prediction tools.
chrom1	start1	end1	chrom2	start2	end2	SVTYPE	name	strvctvre_score	CADD_SV_score	POSTRE_score	PhenoSV_score
chr1	1175760	1175761	chr1	1175891	1175892	DEL	graphtyper_24_1_24	not available	0.632	0.63	0.320273
chr1	1325650	1325651	chr1	1342393	1342394	DUP	graphtyper_36_1_36	0.238	11.43	0.67	0.605869
chr1	1737186	1737187	chr1	1737256	1737257	DEL	graphtyper_56_1_56	not available	4.364	0.63	0.192467
chr1	2785691	2785692	chr1	2786125	2786126	INV	graphtyper_75_1_75	not available	not available	0.63	0.171858
chr1	2786122	2786123	chr1	2785694	2785695	INV	graphtyper_76_1_76	not available	not available	not available	0.171899
chr1	3753972	3753973	chr1	3755042	3755043	DEL	graphtyper_125_1_125	0.364	3.674	0.37	0.289995
chr1	3884094	3884095	chr1	3884094	3884095	INS	graphtyper_130_1_130	not available	0.216	not available	0.0146785
chr1	4968067	4968068	chr1	4996220	4996221	DEL	graphtyper_150_1_150	not available	7.447	0.37	0.290012
chr1	5299218	5299219	chr1	5302074	5302075	DEL	graphtyper_154_1_154	not available	3.927	0.37	0.237794
chr1	8187694	8187695	chr1	8190004	8190005	DEL	graphtyper_223_1_223	not available	4.694	0.62	0.317837
chr1	9045604	9045605	chr1	9049440	9049441	DUP	graphtyper_239_1_239	0.583	6.649	0.63	0.84082
chr1	11037588	11037589	chr1	11046274	11046275	DEL	graphtyper_270_1_270	0.53	13.91	0.63	0.844302
chr1	11279128	11279129	chr1	11279680	11279681	DEL	graphtyper_275_1_275	not available	3.3	0.63	0.58636
chr1	12415597	12415598	chr20	36999526	36999527	TRA	graphtyper_293_1_293	not available	not available	0.75	0.945047
chr1	12741428	12741429	chr1	12759581	12759582	DEL	graphtyper_302_1_302	0.215	4.189	0.56	0.0610914
chr1	12745323	12745324	chr1	12747070	12747071	DEL	graphtyper_303_1_303	0.18	6.346	0.56	0.870916
chr1	12763424	12763425	chr1	12763474	12763475	DEL	graphtyper_304_1_304	0.019	0.116	0.56	0.0195492
chr1	12833356	12833357	chr1	13345612	13345613	INV	graphtyper_307_1_307	not available	not available	0.56	0.0669165
chr1	12881898	12881899	chr1	12881901	12881902	INS	graphtyper_309_1_309	not available	4.834	not available	0.0954428
chr1	13114541	13114542	chr1	13122441	13122442	DEL	graphtyper_310_1_310	0.088	0.494	0.56	0.00727668
chr1	15122523	15122524	chr1	15127054	15127055	DEL	graphtyper_344_1_344	not available	2.805	0.5	0.549837
chr1	15160437	15160438	chr1	15164966	15164967	DEL	graphtyper_345_1_345	not available	0.247	0.5	0.612654
chr1	19578329	19578330	chr1	19611984	19611985	INV	graphtyper_412_1_412	not available	not available	0.5	0.966512
chr1	23764963	23764964	chr1	23773445	23773446	DEL	graphtyper_465_1_465	not available	1.953	0.5	0.653646
chr1	24040878	24040879	chr1	24041299	24041300	DEL	graphtyper_468_1_468	not available	1.417	0.6	0.375674
chr1	25411182	25411183	chr1	25283751	25283752	INV	graphtyper_497_1_497	not available	not available	not available	0.34236
chr1	27674984	27674985	chr1	27675828	27675829	DEL	graphtyper_528_1_528	not available	0.111	0.38	0.483449
chr1	27991773	27991774	chr22	40536345	40536346	TRA	graphtyper_533_1_533	not available	not available	0.85	0.979008
chr1	28579554	28579555	chr1	28579901	28579902	DEL	graphtyper_550_1_550	not available	7.926	0.37	0.44191
chr1	29022565	29022566	chr1	29214534	29214535	INV	graphtyper_557_1_557	not available	not available	0.48	0.944077
chr1	29025950	29025951	chr1	29214355	29214356	INV	graphtyper_558_1_558	not available	not available	0.48	0.944216
chr1	31490647	31490648	chr1	31499090	31499091	DEL	graphtyper_590_1_590	not available	0.513	not available	0.572114
chr1	31498699	31498700	chr1	31505940	31505941	DEL	graphtyper_591_1_591	not available	3.115	not available	0.449611
chr1	32395484	32395485	chr1	32404463	32404464	DEL	graphtyper_602_1_602	not available	5.464	0.38	0.711754
chr1	33052820	33052821	chr20	3888260	3888261	TRA	graphtyper_613_1_613	not available	not available	0.83	0.807879
chr1	33466528	33466529	chr1	33466649	33466650	DEL	graphtyper_617_1_617	not available	13.29	0.38	0.289536
chr1	36769301	36769302	chr1	36769373	36769374	DUP	graphtyper_656_1_656	not available	3.993	0.25	0.469664
chr1	39778283	39778284	chr1	39509854	39509855	INV	graphtyper_693_1_693	not available	not available	not available	0.47379
chr1	40444993	40444994	chr3	177272611	177272612	TRA	graphtyper_706_1_706	not available	not available	0.88	0.663524
chr1	40670806	40670807	chr1	40674955	40674956	DEL	graphtyper_714_1_714	not available	2.01	0.38	0.274536
chr1	42482568	42482569	chr19	30410776	30410777	TRA	graphtyper_740_1_740	not available	not available	not available	0.907299
chr1	42887226	42887227	chr1	42896365	42896366	DEL	graphtyper_745_1_745	not available	3.689	0.63	0.429597
chr1	43701895	43701896	chr1	43702984	43702985	DEL	graphtyper_760_1_760	not available	1.228	0.63	0.595779
chr1	43938441	43938442	chr1	43938539	43938540	DUP	graphtyper_767_1_767	not available	18.95	0.38	0.4199
chr1	45499364	45499365	chr1	45499429	45499430	DEL	graphtyper_788_1_788	0.325	8.321	0.62	0.652481
chr1	45777844	45777845	chr1	45786205	45786206	DEL	graphtyper_794_1_794	not available	1.76	0.5	0.388399
chr1	49174784	49174785	chr1	49174838	49174839	DEL	graphtyper_842_1_842	not available	2.081	0.25	0.0431218
chr1	49448840	49448841	chr1	49532905	49532906	DEL	graphtyper_848_1_848	not available	15.37	0.25	0.459175
chr1	50846768	50846769	chr1	50846768	50846769	INS	graphtyper_864_1_864	not available	2.53	not available	0.220474
chr1	52869977	52869978	chr1	52742931	52742932	INV	graphtyper_882_1_882	not available	not available	not available	0.90765
chr1	55389769	55389770	chr20	30514096	30514097	TRA	graphtyper_927_1_927	not available	not available	not available	0.804322
chr1	55941811	55941812	chr1	55953360	55953361	DEL	graphtyper_936_1_936	not available	7.133	0.63	0.103578
chr1	58311852	58311853	chr17	69884207	69884208	TRA	graphtyper_961_1_961	not available	not available	0.99	0.761567
chr1	62211229	62211230	chr6	166913653	166913654	TRA	graphtyper_999_1_999	not available	not available	0.87	0.768339
chr1	65493425	65493426	chr1	65497964	65497965	DUP	graphtyper_1036_1_1036	not available	8.059	0.58	0.415112
chr1	67870226	67870227	chr11	101960683	101960684	TRA	graphtyper_1065_1_1065	not available	not available	0.82	0.39539
chr1	73881206	73881207	chr1	73885705	73885706	DEL	graphtyper_1150_1_1150	not available	3.388	0.25	0.0207413
chr1	74717912	74717913	chr1	74720326	74720327	DEL	graphtyper_1165_1_1165	0.555	10.44	0.33	0.896322
chr1	84945748	84945749	chr19	49079000	49079001	TRA	graphtyper_1329_1_1329	not available	not available	0.87	0.728309
chr1	86562527	86562528	chr1	86573602	86573603	DEL	graphtyper_1339_1_1339	0.587	8.574	0.25	0.731051
chr1	92113644	92113645	chr1	92119463	92119464	DEL	graphtyper_1398_1_1398	not available	2.638	0.38	0.450579
chr1	93367739	93367740	chr1	93373358	93373359	DEL	graphtyper_1412_1_1412	0.134	4.711	0.62	0.0202357
chr1	94663503	94663504	chr1	94689546	94689547	DEL	graphtyper_1426_1_1426	not available	6.144	0.23	0.391235
chr1	98315782	98315783	chr14	102799137	102799138	TRA	graphtyper_1455_1_1455	not available	not available	0.67	0.53237
chr1	101859789	101859790	chr1	101861373	101861374	DEL	graphtyper_1504_1_1504	not available	2.096	0.88	0.117491
chr1	103170633	103170634	chr21	44674272	44674273	TRA	graphtyper_1521_1_1521	not available	not available	0.88	0.742053
chr1	105373688	105373689	chr13	69946299	69946300	TRA	graphtyper_1576_1_1576	not available	not available	0.25	0.751841
chr1	105406523	105406524	chr1	105441680	105441681	DUP	graphtyper_1577_1_1577	not available	0.399	0	0.0770843
chr1	106865183	106865184	chr11	90381804	90381805	TRA	graphtyper_1600_1_1600	not available	not available	0.5	0.79579
chr1	108824396	108824397	chr1	108829336	108829337	DEL	graphtyper_1621_1_1621	0.466	10.44	0.75	0.0641347
chr1	111386204	111386205	chr1	111392201	111392202	DEL	graphtyper_1648_1_1648	not available	4.294	0.37	0.418364
chr1	111489646	111489647	chr1	204133519	204133520	INV	graphtyper_1653_1_1653	not available	not available	0.86	0.803123
chr1	111739306	111739307	chr1	111739366	111739367	DEL	graphtyper_1659_1_1659	0.05	16.9	0.37	0.076392
chr1	111793475	111793476	chr2	155675386	155675387	TRA	graphtyper_1660_1_1660	not available	not available	0.98	0.828071
chr1	116436635	116436636	chr3	536585	536586	TRA	graphtyper_1708_1_1708	not available	not available	0.67	0.394484
chr1	119580830	119580831	chr1	119609272	119609273	DUP	graphtyper_1745_1_1745	not available	4.662	0.63	0.365184
chr1	119842332	119842333	chr1	119842437	119842438	DEL	graphtyper_1746_1_1746	not available	4.912	0.63	0.0554782
chr1	147186625	147186626	chr1	147186625	147186626	INS	graphtyper_1785_1_1785	not available	not available	not available	0.0429034
chr1	148332289	148332290	chr1	148338426	148338427	DEL	graphtyper_1799_1_1799	not available	2.936	0.56	0.0121572
chr1	149920165	149920166	chr7	127241723	127241724	TRA	graphtyper_1805_1_1805	not available	not available	0.83	0.372439
chr1	151667696	151667697	chr1	151681389	151681390	INV	graphtyper_1820_1_1820	not available	not available	0.63	0.951728
chr1	151871731	151871732	chr4	158108491	158108492	TRA	graphtyper_1822_1_1822	not available	not available	0.88	0.86218
chr1	152080639	152080640	chr1	152081715	152081716	DEL	graphtyper_1823_1_1823	not available	0.314	0.63	0.134198
chr1	152153804	152153805	chr1	152238941	152238942	INV	graphtyper_1824_1_1824	not available	not available	0.63	0.702244
chr1	152155955	152155956	chr1	152156063	152156064	DEL	graphtyper_1825_1_1825	0.155	2.97	0.63	0.223793
chr1	153458216	153458217	chr1	153414893	153414894	INV	graphtyper_1836_1_1836	not available	not available	not available	0.0898718
chr1	153885929	153885930	chr1	153893480	153893481	INV	graphtyper_1841_1_1841	not available	not available	0.72	0.388692
chr1	159974165	159974166	chr1	159807895	159807896	INV	graphtyper_1906_1_1906	not available	not available	not available	0.212028
chr1	161186547	161186548	chr1	161186547	161186548	INS	graphtyper_1924_1_1924	not available	7.575	not available	0.0815649
chr1	162720490	162720491	chr10	63664646	63664647	TRA	graphtyper_1944_1_1944	not available	not available	0.83	0.781362
chr1	169495106	169495107	chr1	169495191	169495192	DUP	graphtyper_2024_1_2024	not available	not available	not available	0.154539
chr1	169536170	169536171	chr1	169536972	169536973	DEL	graphtyper_2025_1_2025	0.626	8.795	0.5	0.984947
chr1	169606523	169606524	chr1	169612567	169612568	DEL	graphtyper_2027_1_2027	0.564	9.682	0.38	0.806543
chr1	170956719	170956720	chr6	122850295	122850296	TRA	graphtyper_2041_1_2041	not available	not available	0.98	0.201933
chr1	171211549	171211550	chr1	171211769	171211770	DUP	graphtyper_2043_1_2043	not available	not available	not available	0.0413983
chr1	171529762	171529763	chr2	133037327	133037328	TRA	graphtyper_2053_1_2053	not available	not available	0.5	0.874348
chr1	172609274	172609275	chrX	11935075	11935076	TRA	graphtyper_2063_1_2063	not available	not available	0.67	0.911533
chr1	173865104	173865105	chr1	173866937	173866938	DUP	graphtyper_2074_1_2074	not available	10.31	0.25	0.320057
chr1	178037695	178037696	chr1	178037745	178037746	DEL	graphtyper_2107_1_2107	not available	6.752	0.22	0.0791696
chr1	179255380	179255381	chr1	179275671	179275672	DUP	graphtyper_2119_1_2119	not available	0.82	0.38	0.20479
chr1	183632096	183632097	chr14	71674862	71674863	TRA	graphtyper_2181_1_2181	not available	not available	0.67	0.979831
chr1	184305927	184305928	chr1	184320884	184320885	DEL	graphtyper_2188_1_2188	not available	5.501	0.5	0.412771
chr1	184992209	184992210	chr1	185001672	185001673	DEL	graphtyper_2196_1_2196	not available	5.501	0.37	0.130089
chr1	188236380	188236381	chr1	188243437	188243438	DEL	graphtyper_2243_1_2243	not available	5.676	0	0.0770843
chr1	189862088	189862089	chr1	189871542	189871543	DEL	graphtyper_2284_1_2284	not available	0.333	0	0.0161665
chr1	191848295	191848296	chr4	112167138	112167139	TRA	graphtyper_2316_1_2316	not available	not available	0.75	0.782262
chr1	191857370	191857371	chr1	191899343	191899344	DEL	graphtyper_2318_1_2318	not available	5.322	0	0.0325322
chr1	193012483	193012484	chr1	193012542	193012543	DEL	graphtyper_2339_1_2339	0.025	3.327	0.38	0.272279
chr1	195761452	195761453	chr1	195808794	195808795	DEL	graphtyper_2376_1_2376	not available	7.376	0	0.024481
chr1	196979690	196979691	chr1	196983069	196983070	DEL	graphtyper_2391_1_2391	0.246	4.228	0	0.613339
chr1	196987262	196987263	chr1	197007783	197007784	DEL	graphtyper_2392_1_2392	0.254	3.16	0.25	0.243064
chr1	197811340	197811341	chr22	38144649	38144650	TRA	graphtyper_2404_1_2404	not available	not available	0.67	0.907888
chr1	202957911	202957912	chr1	202958400	202958401	INV	graphtyper_2456_1_2456	not available	not available	0.5	0.978551
chr1	203902800	203902801	chr1	203912029	203912030	DEL	graphtyper_2464_1_2464	not available	3.997	0.61	0.60521
chr1	204001754	204001755	chr1	204006327	204006328	INV	graphtyper_2472_1_2472	not available	not available	0.61	0.249744
chr1	204006323	204006324	chr1	204001758	204001759	INV	graphtyper_2474_1_2474	not available	not available	not available	0.248749
chr1	206008544	206008545	chr1	206025185	206025186	DEL	graphtyper_2495_1_2495	0.306	0.543	not available	0.0132921
chr1	206049267	206049268	chr1	206055153	206055154	DEL	graphtyper_2496_1_2496	0.079	3.314	not available	0.00875249
chr1	211638173	211638174	chr1	211640757	211640758	DEL	graphtyper_2555_1_2555	not available	3.648	0.38	0.272937
chr1	211791717	211791718	chr1	211792489	211792490	DEL	graphtyper_2557_1_2557	not available	3.94	0.36	0.298604
chr1	211836069	211836070	chr1	211845381	211845382	DEL	graphtyper_2559_1_2559	not available	0.512	0.36	0.277573
chr1	212829025	212829026	chr1	212840322	212840323	DEL	graphtyper_2571_1_2571	0.152	4.307	0.56	0.0530909
chr1	215567413	215567414	chr6	56652606	56652607	TRA	graphtyper_2602_1_2602	not available	not available	1	0.828194
chr1	215619288	215619289	chr1	215620053	215620054	DEL	graphtyper_2604_1_2604	0.525	32	0.5	0.886674
chr1	217800393	217800394	chr18	67313211	67313212	TRA	graphtyper_2640_1_2640	not available	not available	0.5	0.837301
chr1	218907178	218907179	chr1	218915792	218915793	DEL	graphtyper_2651_1_2651	not available	4.418	0.62	0.153251
chr1	220115345	220115346	chr1	220117985	220117986	DEL	graphtyper_2669_1_2669	not available	8.516	0.67	0.367903
chr1	220118311	220118312	chr1	220117977	220117978	INV	graphtyper_2670_1_2670	not available	not available	not available	0.243473
chr1	220120384	220120385	chr1	220117903	220117904	INV	graphtyper_2671_1_2671	not available	not available	not available	0.232378
chr1	220263030	220263031	chr1	220267542	220267543	DEL	graphtyper_2673_1_2673	not available	4.161	0.83	0.290473
chr1	220311715	220311716	chr1	220330064	220330065	DEL	graphtyper_2674_1_2674	not available	3.872	0.63	0.20805
chr1	222138938	222138939	chr3	75678581	75678582	TRA	graphtyper_2706_1_2706	not available	not available	0.75	0.79031
chr1	224200245	224200246	chr8	26358133	26358134	TRA	graphtyper_2733_1_2733	not available	not available	0.86	0.983562
chr1	227654801	227654802	chr1	227655305	227655306	DEL	graphtyper_2780_1_2780	0.199	3.602	0.62	0.43465
chr1	228249328	228249329	chr1	228251151	228251152	DUP	graphtyper_2787_1_2787	0.618	5.404	0.62	0.963784
chr1	228687795	228687796	chr1	228692634	228692635	DEL	graphtyper_2794_1_2794	not available	3.976	0.38	0.357696
chr1	231997939	231997940	chr9	22958487	22958488	TRA	graphtyper_2847_1_2847	not available	not available	0.63	0.759753
chr1	234537784	234537785	chr1	234538953	234538954	INV	graphtyper_2893_1_2893	not available	not available	0.86	0.367391
chr1	234605518	234605519	chr1	234605600	234605601	DEL	graphtyper_2894_1_2894	0.066	20.9	0.81	0.0771776
chr1	236540346	236540347	chr1	236540467	236540468	DEL	graphtyper_2926_1_2926	not available	not available	not available	0.218477
chr1	237882536	237882537	chr1	237882592	237882593	DEL	graphtyper_2947_1_2947	0.348	3.021	0.49	0.606867
chr1	241409105	241409106	chr1	241416342	241416343	DEL	graphtyper_2996_1_2996	not available	6.529	0.24	0.0449217
chr1	241872248	241872249	chr3	132989149	132989150	TRA	graphtyper_3005_1_3005	not available	not available	0.75	0.980609
chr1	246833338	246833339	chr1	246834675	246834676	DUP	graphtyper_3101_1_3101	not available	0.868	0.38	0.0433867
chr1	247111874	247111875	chr1	247112300	247112301	DEL	graphtyper_3110_1_3110	not available	1.865	0.38	0.101147
chr1	247169562	247169563	chr1	247129308	247129309	INV	graphtyper_3111_1_3111	not available	not available	not available	0.0561195
chr1	247449668	247449669	chr1	247449668	247449669	INS	graphtyper_3122_1_3122	not available	0.354	not available	0.036271
chr1	247490454	247490455	chr1	247491899	247491900	DEL	graphtyper_3124_1_3124	not available	5.164	0.37	0.0839464
chr1	248062380	248062381	chr1	248062380	248062381	INS	graphtyper_3136_1_3136	not available	0.745	not available	0.0170821
chr1	248525776	248525777	chr1	248525891	248525892	DUP	graphtyper_3143_1_3143	0.023	1.695	0.37	0.0155326
chr1	248592367	248592368	chr1	248595181	248595182	DEL	graphtyper_3144_1_3144	0.108	1.005	0.37	0.147242
chr2	416648	416649	chr2	416648	416649	INS	graphtyper_3168_1_3168	not available	2.224	not available	0.00629886
chr2	905493	905494	chr2	905493	905494	INS	graphtyper_3192_1_3192	not available	3.242	not available	0.144309
chr2	2838153	2838154	chr2	2838153	2838154	INS	graphtyper_3267_1_3267	not available	0.49	not available	0.139447
chr2	3135060	3135061	chr2	3561888	3561889	INV	graphtyper_3274_1_3274	not available	not available	0.62	0.0502689
chr2	3559878	3559879	chr2	3561468	3561469	DEL	graphtyper_3289_1_3289	not available	0.386	0.62	0.0866591
chr2	3561881	3561882	chr2	3135067	3135068	INV	graphtyper_3290_1_3290	not available	not available	not available	0.0502558
chr2	3685214	3685215	chr2	3690437	3690438	DEL	graphtyper_3296_1_3296	not available	2.034	0.63	0.113155
chr2	3884060	3884061	chr12	124015426	124015427	TRA	graphtyper_3302_1_3302	not available	not available	0.88	0.815422
chr2	5548747	5548748	chr2	5555268	5555269	DEL	graphtyper_3325_1_3325	not available	7.375	0.88	0.0389242
chr2	6495943	6495944	chr2	6495993	6495994	DEL	graphtyper_3336_1_3336	not available	10.25	0.63	0.0204773
chr2	7731913	7731914	chr2	7731913	7731914	INS	graphtyper_3358_1_3358	not available	2.538	not available	0.0600617
chr2	9936494	9936495	chr2	9937667	9937668	DEL	graphtyper_3384_1_3384	not available	2.143	0.63	0.338723
chr2	11402927	11402928	chr2	11406919	11406920	DEL	graphtyper_3408_1_3408	not available	9.008	0.5	0.454796
chr2	11809137	11809138	chr21	16774674	16774675	TRA	graphtyper_3418_1_3418	not available	not available	0.62	0.799765
chr2	14712777	14712778	chr2	14715116	14715117	DEL	graphtyper_3460_1_3460	not available	6.135	0.5	0.104655
chr2	24211646	24211647	chr2	24211646	24211647	INS	graphtyper_3592_1_3592	not available	0.692	not available	0.211126
chr2	24329836	24329837	chr2	24343167	24343168	DEL	graphtyper_3593_1_3593	not available	7.134	0.5	0.636004
chr2	24404863	24404864	chr2	24408106	24408107	DEL	graphtyper_3595_1_3595	not available	0.971	0.5	0.148106
chr2	27116224	27116225	chr2	27125772	27125773	DEL	graphtyper_3637_1_3637	0.312	20.9	0.5	0.0235949
chr2	28385306	28385307	chr2	28385306	28385307	INS	graphtyper_3651_1_3651	not available	5.92	not available	0.249148
chr2	28894680	28894681	chr6	76474289	76474290	TRA	graphtyper_3654_1_3654	not available	not available	0.88	0.74087
chr2	32403831	32403832	chr2	33107414	33107415	DUP	graphtyper_3695_1_3695	0.621	11.43	0.5	0.660958
chr2	34013006	34013007	chr2	34092532	34092533	DEL	graphtyper_3724_1_3724	not available	9.216	0	0.0890259
chr2	37272767	37272768	chr2	37278851	37278852	DEL	graphtyper_3780_1_3780	0.623	19.55	0.4	0.982297
chr2	38481777	38481778	chr11	60274165	60274166	TRA	graphtyper_3793_1_3793	not available	not available	0.67	0.749356
chr2	39744331	39744332	chr2	39745922	39745923	DEL	graphtyper_3813_1_3813	0.547	9.093	0.63	0.974862
chr2	40537670	40537671	chr2	40544881	40544882	DEL	graphtyper_3827_1_3827	not available	6.155	0.3	0.076833
chr2	42753859	42753860	chr2	42753859	42753860	INS	graphtyper_3864_1_3864	not available	10.71	not available	0.0664102
chr2	43981271	43981272	chr5	174364979	174364980	TRA	graphtyper_3879_1_3879	not available	not available	1	0.956921
chr2	44940689	44940690	chr2	44940758	44940759	DUP	graphtyper_3893_1_3893	not available	16.01	0.75	0.180927
chr2	46482635	46482636	chr2	46484752	46484753	DEL	graphtyper_3911_1_3911	0.262	13.79	0.43	0.0531223
chr2	47570626	47570627	chr2	47570677	47570678	DEL	graphtyper_3929_1_3929	0.163	13.69	0.63	0.0370319
chr2	48911221	48911222	chr2	48922133	48922134	DEL	graphtyper_3949_1_3949	not available	5.319	0.25	0.0548984
chr2	50660234	50660235	chr2	50830672	50830673	DEL	graphtyper_3979_1_3979	not available	21.1	1	0.670236
chr2	53229413	53229414	chr14	57202508	57202509	TRA	graphtyper_4019_1_4019	not available	not available	0.75	0.836356
chr2	56080340	56080341	chr2	56163571	56163572	INV	graphtyper_4062_1_4062	not available	not available	0.5	0.223808
chr2	62508715	62508716	chr2	62534303	62534304	DEL	graphtyper_4149_1_4149	not available	12.39	0.4	0.740347
chr2	64569948	64569949	chr1	192856550	192856551	TRA	graphtyper_4171_1_4171	not available	not available	0.74	0.786874
chr2	68687746	68687747	chr1	37472655	37472656	TRA	graphtyper_4225_1_4225	not available	not available	not available	0.885212
chr2	69713783	69713784	chr2	69715972	69715973	DEL	graphtyper_4233_1_4233	not available	4.575	0.62	0.56533
chr2	70813833	70813834	chr2	70830189	70830190	DEL	graphtyper_4246_1_4246	0.188	5.674	0.5	0.317344
chr2	75108167	75108168	chr17	45133521	45133522	TRA	graphtyper_4309_1_4309	not available	not available	0.83	0.261396
chr2	77033345	77033346	chr1	182742462	182742463	TRA	graphtyper_4337_1_4337	not available	not available	0.63	0.6938
chr2	84962205	84962206	chr2	84967460	84967461	DEL	graphtyper_4452_1_4452	not available	2.849	0.37	0.302578
chr2	85191054	85191055	chr11	19861336	19861337	TRA	graphtyper_4460_1_4460	not available	not available	0.58	0.96484
chr2	86898795	86898796	chr2	86903145	86903146	DUP	graphtyper_4483_1_4483	not available	3.794	0.63	0.189302
chr2	87149973	87149974	chr2	87150028	87150029	DEL	graphtyper_4484_1_4484	not available	14.42	0	0.0980927
chr2	91941766	91941767	chr2	91941843	91941844	DEL	graphtyper_4553_1_4553	not available	6.248	0.45	0.0770843
chr2	95064946	95064947	chr2	95071223	95071224	DEL	graphtyper_4572_1_4572	not available	0.097	0.45	0.0133838
chr2	96001109	96001110	chr2	96009169	96009170	DUP	graphtyper_4578_1_4578	not available	1.052	0.62	0.214024
chr2	97893732	97893733	chr13	100520365	100520366	TRA	graphtyper_4592_1_4592	not available	not available	0.99	0.937884
chr2	98239740	98239741	chr2	98270132	98270133	DEL	graphtyper_4595_1_4595	0.652	18.86	0.5	0.266331
chr2	99400190	99400191	chr2	99400242	99400243	DEL	graphtyper_4605_1_4605	0.051	5.454	0.63	0.545918
chr2	100277482	100277483	chr2	100277574	100277575	DEL	graphtyper_4613_1_4613	0.026	1.123	0.63	0.0159984
chr2	102244056	102244057	chr2	102051418	102051419	INV	graphtyper_4638_1_4638	not available	not available	not available	0.32178
chr2	102249609	102249610	chr2	102051312	102051313	INV	graphtyper_4639_1_4639	not available	not available	not available	0.30834
chr2	103362380	103362381	chr2	103362380	103362381	INS	graphtyper_4653_1_4653	not available	0.111	not available	0.0347026
chr2	106528247	106528248	chr2	106558316	106558317	DEL	graphtyper_4693_1_4693	not available	2.986	0.38	0.0132015
chr2	106834519	106834520	chr2	106834570	106834571	DEL	graphtyper_4695_1_4695	not available	4.073	0.42	0.131542
chr2	108217714	108217715	chr2	108218671	108218672	DEL	graphtyper_4713_1_4713	not available	1.956	0.38	0.107753
chr2	111005314	111005315	chr2	111006072	111006073	DEL	graphtyper_4739_1_4739	not available	6.067	0.37	0.124036
chr2	111122625	111122626	chr2	111125900	111125901	DEL	graphtyper_4740_1_4740	0.618	8.853	0.49	0.620989
chr2	117901417	117901418	chr2	117909988	117909989	DEL	graphtyper_4830_1_4830	not available	4.903	0.36	0.0643119
chr2	121665749	121665750	chr2	121691051	121691052	DEL	graphtyper_4879_1_4879	not available	1.161	0.38	0.598661
chr2	122526666	122526667	chr2	122536994	122536995	DUP	graphtyper_4891_1_4891	not available	2.701	0	0.419152
chr2	127466114	127466115	chr2	127468247	127468248	DEL	graphtyper_4975_1_4975	not available	2.045	0.62	0.332847
chr2	127637455	127637456	chr2	127637516	127637517	DEL	graphtyper_4977_1_4977	0.051	5.827	0.43	0.0180729
chr2	128066526	128066527	chr2	128069555	128069556	DEL	graphtyper_4984_1_4984	not available	1.095	0.61	0.323443
chr2	129491632	129491633	chr2	129497414	129497415	DEL	graphtyper_5023_1_5023	not available	0.376	0.61	0.0056066
chr2	131516072	131516073	chr2	131516461	131516462	DEL	graphtyper_5050_1_5050	not available	6.408	0.5	0.018494
chr2	132634430	132634431	chr2	132731570	132731571	DUP	graphtyper_5074_1_5074	0.226	5.555	0.2	0.198334
chr2	132914281	132914282	chr2	132910299	132910300	INV	graphtyper_5080_1_5080	not available	not available	not available	0.0221228
chr2	132916919	132916920	chr2	132910189	132910190	INV	graphtyper_5081_1_5081	not available	not available	not available	0.0173345
chr2	133036604	133036605	chr1	171529763	171529764	TRA	graphtyper_5082_1_5082	not available	not available	0.5	0.939454
chr2	134986904	134986905	chr2	134992261	134992262	DEL	graphtyper_5108_1_5108	0.464	11.14	0.5	0.932839
chr2	134990720	134990721	chr2	134992924	134992925	DEL	graphtyper_5109_1_5109	0.456	6.105	0.5	0.707198
chr2	136398145	136398146	chr10	66912957	66912958	TRA	graphtyper_5130_1_5130	not available	not available	0.83	0.756636
chr2	139329237	139329238	chr7	107443551	107443552	TRA	graphtyper_5170_1_5170	not available	not available	0.83	0.873749
chr2	149662449	149662450	chr18	50349981	50349982	TRA	graphtyper_5261_1_5261	not available	not available	0.63	0.8717
chr2	153777143	153777144	chr3	193436821	193436822	TRA	graphtyper_5313_1_5313	not available	not available	0.75	0.82734
chr2	154843626	154843627	chr4	184206554	184206555	TRA	graphtyper_5323_1_5323	not available	not available	0.17	0.93841
chr2	155179942	155179943	chr5	74291152	74291153	TRA	graphtyper_5327_1_5327	not available	not available	0.75	0.819652
chr2	155180150	155180151	chr5	74291154	74291155	TRA	graphtyper_5328_1_5328	not available	not available	0.75	0.83006
chr2	158116850	158116851	chr2	158122747	158122748	DEL	graphtyper_5364_1_5364	0.408	12.92	0.36	0.612837
chr2	158862109	158862110	chr2	117349080	117349081	INV	graphtyper_5377_1_5377	not available	not available	not available	0.210102
chr2	159292421	159292422	chr3	58786721	58786722	TRA	graphtyper_5387_1_5387	not available	not available	0.63	0.47965
chr2	159746180	159746181	chr4	184206260	184206261	TRA	graphtyper_5392_1_5392	not available	not available	0.46	0.969789
chr2	172689741	172689742	chr2	172691506	172691507	DEL	graphtyper_5546_1_5546	not available	2.874	0.61	0.217532
chr2	178210348	178210349	chrY	4980844	4980845	TRA	graphtyper_5621_1_5621	not available	not available	not available	0.957985
chr2	183929702	183929703	chr2	183939302	183939303	DEL	graphtyper_5702_1_5702	not available	9.017	0	0.0922583
chr2	183992558	183992559	chr2	184018694	184018695	DEL	graphtyper_5704_1_5704	not available	13.39	0	0.235961
chr2	184056297	184056298	chr2	184066902	184066903	DEL	graphtyper_5705_1_5705	not available	5.629	0	0.0132362
chr2	184888524	184888525	chr2	184911228	184911229	DUP	graphtyper_5716_1_5716	not available	1.215	0.09	0.00953616
chr2	190613923	190613924	chr5	50150251	50150252	TRA	graphtyper_5778_1_5778	not available	not available	0.88	0.58519
chr2	191154730	191154731	chr2	191154901	191154902	DUP	graphtyper_5786_1_5786	not available	8.237	0.37	0.278999
chr2	193768580	193768581	chr2	193922339	193922340	DEL	graphtyper_5818_1_5818	not available	12.11	0	0.0770843
chr2	194375579	194375580	chr2	194379781	194379782	DEL	graphtyper_5832_1_5832	not available	3.747	0	0.0770843
chr2	200658908	200658909	chr2	200660457	200660458	INV	graphtyper_5893_1_5893	not available	not available	0.37	0.928403
chr2	200660455	200660456	chr2	200658910	200658911	INV	graphtyper_5894_1_5894	not available	not available	not available	0.928409
chr2	203235235	203235236	chr2	203248365	203248366	DEL	graphtyper_5923_1_5923	0.449	18.73	0.37	0.864784
chr2	203270750	203270751	chr2	203273143	203273144	DEL	graphtyper_5926_1_5926	0.554	7.455	0.37	0.89788
chr2	205249149	205249150	chr2	205256926	205256927	DEL	graphtyper_5951_1_5951	not available	9.607	0.49	0.363928
chr2	207173030	207173031	chr2	207177180	207177181	DEL	graphtyper_5973_1_5973	not available	13.33	0.5	0.290989
chr2	207516009	207516010	chr2	207519465	207519466	DEL	graphtyper_5976_1_5976	not available	6.311	0.5	0.272473
chr2	207613439	207613440	chr2	207621801	207621802	DEL	graphtyper_5979_1_5979	0.247	25.7	0.67	0.49148
chr2	207625257	207625258	chr9	119027796	119027797	TRA	graphtyper_5981_1_5981	not available	not available	0.75	0.78955
chr2	207662377	207662378	chr2	207654859	207654860	INV	graphtyper_5982_1_5982	not available	not available	not available	0.218743
chr2	208069643	208069644	chr2	208077109	208077110	DEL	graphtyper_5987_1_5987	not available	1.306	0.5	0.431759
chr2	214768021	214768022	chr2	214772898	214772899	DEL	graphtyper_6089_1_6089	0.506	7.367	0.61	0.920936
chr2	218951966	218951967	chr22	34062529	34062530	TRA	graphtyper_6130_1_6130	not available	not available	0.98	0.869206
chr2	219072652	219072653	chr2	219072652	219072653	INS	graphtyper_6132_1_6132	not available	7.372	not available	0.101667
chr2	219496061	219496062	chr2	219497549	219497550	DEL	graphtyper_6139_1_6139	0.313	18.16	0.75	0.54141
chr2	220020441	220020442	chr2	220034447	220034448	DEL	graphtyper_6144_1_6144	not available	14.54	0.63	0.307582
chr2	220832618	220832619	chr2	220836129	220836130	DEL	graphtyper_6155_1_6155	not available	8.695	0.38	0.824787
chr2	220843812	220843813	chrX	69189166	69189167	TRA	graphtyper_6156_1_6156	not available	not available	0.88	0.832613
chr2	221962309	221962310	chr2	221964250	221964251	DEL	graphtyper_6174_1_6174	not available	0.674	0.38	0.358443
chr2	226661436	226661437	chr2	202527834	202527835	INV	graphtyper_6239_1_6239	not available	not available	not available	0.978602
chr2	227357829	227357830	chr15	93296484	93296485	TRA	graphtyper_6253_1_6253	not available	not available	0.87	0.758149
chr2	227539171	227539172	chr2	230370060	230370061	INV	graphtyper_6258_1_6258	not available	not available	0.88	0.876778
chr2	227724661	227724662	chr2	227724718	227724719	DEL	graphtyper_6262_1_6262	0.214	18.69	0.61	0.0268741
chr2	229931900	229931901	chr2	229954571	229954572	DEL	graphtyper_6289_1_6289	not available	4.074	0.63	0.027216
chr2	230012399	230012400	chr2	230014959	230014960	DEL	graphtyper_6291_1_6291	0.037	3.43	0.63	0.00985515
chr2	230370024	230370025	chr2	227539207	227539208	INV	graphtyper_6295_1_6295	not available	not available	not available	0.876875
chr2	230699708	230699709	chr2	230702921	230702922	DEL	graphtyper_6303_1_6303	not available	3.01	0.63	0.309352
chr2	231452484	231452485	chr2	231452620	231452621	DUP	graphtyper_6317_1_6317	not available	0.19	0.5	0.294167
chr2	231781196	231781197	chr2	231781196	231781197	INS	graphtyper_6332_1_6332	not available	18.02	not available	0.185114
chr2	233470791	233470792	chr2	233470842	233470843	DEL	graphtyper_6359_1_6359	0.043	0.231	0.5	0.0251081
chr2	233614315	233614316	chr2	233633073	233633074	DEL	graphtyper_6360_1_6360	0.182	2.088	0.23	0.146147
chr2	237085617	237085618	chr2	237085617	237085618	INS	graphtyper_6423_1_6423	not available	6.533	not available	0.190627
chr2	238548211	238548212	chr2	238551719	238551720	DEL	graphtyper_6449_1_6449	not available	4.712	0.66	0.214633
chr2	239561079	239561080	chr2	239578696	239578697	DEL	graphtyper_6482_1_6482	not available	3.868	0.91	0.297831
chr2	239570628	239570629	chr2	239579192	239579193	DEL	graphtyper_6483_1_6483	not available	0.847	0.66	0.203025
chr2	239959642	239959643	chr2	239959703	239959704	DEL	graphtyper_6488_1_6488	0.035	2.951	0.66	0.0195245
chr2	241993976	241993977	chr2	242037872	242037873	DEL	graphtyper_6567_1_6567	not available	0.761	0.75	0.538278
chr2	241999787	241999788	chr2	242013287	242013288	DEL	graphtyper_6568_1_6568	not available	0.72	0.75	0.451551
chr2	242003311	242003312	chr2	242003396	242003397	DEL	graphtyper_6570_1_6570	not available	not available	not available	0.20878
chr3	1835841	1835842	chr3	1913887	1913888	DEL	graphtyper_6608_1_6608	not available	7.005	0.5	0.0137062
chr3	7311408	7311409	chr1	62686488	62686489	TRA	graphtyper_6715_1_6715	not available	not available	0.83	0.782128
chr3	8692575	8692576	chr3	8695968	8695969	DEL	graphtyper_6745_1_6745	not available	1.592	0.37	0.20389
chr3	9318165	9318166	chr3	9327440	9327441	DEL	graphtyper_6756_1_6756	not available	4.478	0.63	0.516306
chr3	12739286	12739287	chr4	164956997	164956998	TRA	graphtyper_6816_1_6816	not available	not available	0.88	0.187362
chr3	13476884	13476885	chr3	13479555	13479556	DEL	graphtyper_6826_1_6826	not available	8.452	0.67	0.656969
chr3	14144491	14144492	chr3	14144491	14144492	INS	graphtyper_6835_1_6835	not available	3.188	not available	0.648409
chr3	14343552	14343553	chr3	14350664	14350665	DEL	graphtyper_6839_1_6839	not available	1.814	0.75	0.621929
chr3	15945910	15945911	chr3	15947785	15947786	DUP	graphtyper_6858_1_6858	not available	1.699	0.47	0.350276
chr3	17668753	17668754	chr19	30410776	30410777	TRA	graphtyper_6875_1_6875	not available	not available	0.63	0.907299
chr3	31455467	31455468	chr3	31455553	31455554	DUP	graphtyper_7071_1_7071	not available	15.32	0.63	0.076079
chr3	32191244	32191245	chr3	32196979	32196980	DEL	graphtyper_7087_1_7087	not available	8.798	0.25	0.178318
chr3	32536624	32536625	chr3	32542046	32542047	INV	graphtyper_7092_1_7092	not available	not available	0.62	0.955131
chr3	35286202	35286203	chr11	77600728	77600729	TRA	graphtyper_7131_1_7131	not available	not available	0.87	0.913956
chr3	37000361	37000362	chr3	39352688	39352689	INV	graphtyper_7155_1_7155	not available	not available	0.83	0.984262
chr3	37285194	37285195	chr19	53789551	53789552	TRA	graphtyper_7158_1_7158	not available	not available	0.87	0.669642
chr3	37399050	37399051	chr3	37400473	37400474	DEL	graphtyper_7161_1_7161	not available	0.282	0.25	0.100794
chr3	37408400	37408401	chr3	39634585	39634586	INV	graphtyper_7162_1_7162	not available	not available	not available	0.232295
chr3	38584574	38584575	chr7	96846589	96846590	TRA	graphtyper_7177_1_7177	not available	not available	not available	0.937816
chr3	39427683	39427684	chr3	39427683	39427684	INS	graphtyper_7187_1_7187	not available	3.322	not available	0.249886
chr3	39649168	39649169	chr10	92974540	92974541	TRA	graphtyper_7190_1_7190	not available	not available	0.7	0.866275
chr3	40518466	40518467	chr3	40518601	40518602	DUP	graphtyper_7194_1_7194	0.015	0.461	0.63	0.020951
chr3	41570604	41570605	chr3	41859513	41859514	DEL	graphtyper_7211_1_7211	0.58	24.2	0.88	0.542822
chr3	45011385	45011386	chr3	45011385	45011386	INS	graphtyper_7253_1_7253	not available	17.71	not available	0.221088
chr3	45501800	45501801	chr3	45510565	45510566	DEL	graphtyper_7262_1_7262	not available	4.692	0.74	0.431415
chr3	45750229	45750230	chr3	45750284	45750285	DEL	graphtyper_7266_1_7266	not available	2.65	0.74	0.0840519
chr3	47918249	47918250	chr3	47919196	47919197	DUP	graphtyper_7293_1_7293	0.566	10.73	0.5	0.908402
chr3	52396193	52396194	chr3	52397235	52397236	INV	graphtyper_7339_1_7339	not available	not available	0.5	0.9273
chr3	52397237	52397238	chr3	52396386	52396387	INV	graphtyper_7340_1_7340	not available	not available	not available	0.927308
chr3	55348796	55348797	chr3	55351831	55351832	DEL	graphtyper_7366_1_7366	not available	6.852	0.25	0.282986
chr3	56367264	56367265	chr8	41503219	41503220	TRA	graphtyper_7378_1_7378	not available	not available	1	0.919188
chr3	57091442	57091443	chr3	57091509	57091510	DEL	graphtyper_7392_1_7392	0.024	7.54	0.67	0.0309736
chr3	58786720	58786721	chr2	159292422	159292423	TRA	graphtyper_7410_1_7410	not available	not available	0.63	0.709733
chr3	66003017	66003018	chr3	66012759	66012760	INV	graphtyper_7492_1_7492	not available	not available	0.5	0.204029
chr3	67830608	67830609	chr3	67840247	67840248	DEL	graphtyper_7522_1_7522	not available	1.206	0.25	0.0137115
chr3	68120171	68120172	chr19	12861715	12861716	TRA	graphtyper_7524_1_7524	not available	not available	0.75	0.933715
chr3	69171653	69171654	chr3	69171789	69171790	DUP	graphtyper_7538_1_7538	0.035	19.15	0.5	0.084422
chr3	71097065	71097066	chr3	74525617	74525618	INV	graphtyper_7549_1_7549	not available	not available	1	0.917311
chr3	74098433	74098434	chr3	74105645	74105646	DEL	graphtyper_7586_1_7586	not available	5.06	0.37	0.0146833
chr3	74526452	74526453	chr3	71097062	71097063	INV	graphtyper_7593_1_7593	not available	not available	not available	0.917314
chr3	80603528	80603529	chr3	80603663	80603664	DEL	graphtyper_7705_1_7705	not available	0.246	0	0.0690231
chr3	80629103	80629104	chr3	80632710	80632711	DEL	graphtyper_7706_1_7706	not available	4.578	0	0.0596025
chr3	85637654	85637655	chr22	17567668	17567669	TRA	graphtyper_7771_1_7771	not available	not available	0.86	0.847351
chr3	86486660	86486661	chr3	86496714	86496715	INV	graphtyper_7783_1_7783	not available	not available	0	0.111177
chr3	86491161	86491162	chr3	86496604	86496605	INV	graphtyper_7786_1_7786	not available	not available	0	0.103823
chr3	87960127	87960128	chr3	87960213	87960214	DEL	graphtyper_7806_1_7806	not available	4.164	0.38	0.0761547
chr3	99598413	99598414	chr3	99598498	99598499	DEL	graphtyper_7991_1_7991	not available	3.474	0.25	0.0518975
chr3	101822311	101822312	chr3	101824256	101824257	DEL	graphtyper_8026_1_8026	0.036	12.93	0.38	0.0412736
chr3	110539980	110539981	chr3	110556948	110556949	DEL	graphtyper_8145_1_8145	not available	12.66	0.25	0.151557
chr3	113852492	113852493	chr8	65754167	65754168	TRA	graphtyper_8186_1_8186	not available	not available	0.33	0.758936
chr3	121588357	121588358	chr3	121588806	121588807	DUP	graphtyper_8262_1_8262	not available	not available	not available	0.0211302
chr3	122662412	122662413	chr3	122662496	122662497	DEL	graphtyper_8277_1_8277	not available	11.14	0.6	0.185386
chr3	123273807	123273808	chr3	123273807	123273808	INS	graphtyper_8283_1_8283	not available	3.188	not available	0.0188749
chr3	125844232	125844233	chr3	125848873	125848874	DEL	graphtyper_8314_1_8314	not available	3.6	0.25	0.0593197
chr3	125966602	125966603	chr3	125980697	125980698	INV	graphtyper_8321_1_8321	not available	not available	0.25	0.1732
chr3	125980697	125980698	chr3	125966602	125966603	INV	graphtyper_8322_1_8322	not available	not available	not available	0.1732
chr3	126145410	126145411	chr3	126146891	126146892	DEL	graphtyper_8324_1_8324	0.597	6.505	0.38	0.780163
chr3	128660178	128660179	chr3	128685151	128685152	DEL	graphtyper_8358_1_8358	not available	not available	not available	0.0384869
chr3	129026308	129026309	chr3	129035054	129035055	DEL	graphtyper_8369_1_8369	0.426	13.65	0.87	0.156599
chr3	131011912	131011913	chr3	131024673	131024674	DEL	graphtyper_8389_1_8389	0.724	9.56	0.5	0.978093
chr3	131385288	131385289	chr3	131385883	131385884	DEL	graphtyper_8394_1_8394	0.026	0.697	0.5	0.0192401
chr3	132554280	132554281	chr3	132561398	132561399	DEL	graphtyper_8418_1_8418	0.652	12	0.5	0.901822
chr3	132592662	132592663	chr3	132627746	132627747	INV	graphtyper_8420_1_8420	not available	not available	0.5	0.968271
chr3	132669281	132669282	chr3	132632358	132632359	INV	graphtyper_8421_1_8421	not available	not available	not available	0.969278
chr3	136844524	136844525	chr3	136846895	136846896	DEL	graphtyper_8470_1_8470	not available	4.587	0.63	0.54371
chr3	139686908	139686909	chr3	139692889	139692890	DEL	graphtyper_8491_1_8491	not available	12.91	0.63	0.401662
chr3	141340996	141340997	chr8	4920966	4920967	TRA	graphtyper_8510_1_8510	not available	not available	not available	0.424724
chr3	141684257	141684258	chr3	141685739	141685740	DEL	graphtyper_8514_1_8514	not available	5.653	0.37	0.245525
chr3	142928602	142928603	chr17	51150853	51150854	TRA	graphtyper_8529_1_8529	not available	not available	1	0.754894
chr3	145908474	145908475	chr3	145944707	145944708	DEL	graphtyper_8570_1_8570	not available	4.675	0.5	0.0136464
chr3	149245582	149245583	chr3	149251920	149251921	DEL	graphtyper_8617_1_8617	not available	7.232	0.25	0.372411
chr3	149454911	149454912	chr3	149463792	149463793	DEL	graphtyper_8622_1_8622	not available	4.886	0.25	0.323883
chr3	151793741	151793742	chr3	151833273	151833274	DEL	graphtyper_8648_1_8648	0.189	4.998	0.25	0.0301161
chr3	151801771	151801772	chr3	151813184	151813185	DEL	graphtyper_8649_1_8649	not available	1.695	0.25	0.278002
chr3	157212116	157212117	chr5	42974756	42974757	TRA	graphtyper_8698_1_8698	not available	not available	0.67	0.489585
chr3	160827296	160827297	chr6	26212585	26212586	TRA	graphtyper_8744_1_8744	not available	not available	0.63	0.694282
chr3	162430754	162430755	chr3	162797211	162797212	DEL	graphtyper_8766_1_8766	not available	5.773	0	0.0134309
chr3	165546067	165546068	chr3	165578815	165578816	DEL	graphtyper_8810_1_8810	not available	not available	not available	0.00927253
chr3	166803357	166803358	chr3	166816462	166816463	DUP	graphtyper_8835_1_8835	not available	1.502	0.25	0.0568973
chr3	169037427	169037428	chr3	169038712	169038713	DEL	graphtyper_8859_1_8859	not available	2.917	0	0.165327
chr3	170090741	170090742	chr19	14110141	14110142	TRA	graphtyper_8871_1_8871	not available	not available	1	0.12488
chr3	171857827	171857828	chr3	171858741	171858742	DEL	graphtyper_8895_1_8895	0.033	2.762	0.38	0.0141418
chr3	174174754	174174755	chr4	110841397	110841398	TRA	graphtyper_8918_1_8918	not available	not available	1	0.744274
chr3	176202872	176202873	chr12	80190815	80190816	TRA	graphtyper_8949_1_8949	not available	not available	0.67	0.667223
chr3	178393248	178393249	chr4	65530995	65530996	TRA	graphtyper_8983_1_8983	not available	not available	0.67	0.674854
chr3	179341869	179341870	chr3	179341869	179341870	INS	graphtyper_8994_1_8994	not available	5.918	not available	0.216248
chr3	181197072	181197073	chr7	76746178	76746179	TRA	graphtyper_9018_1_9018	not available	not available	1	0.866209
chr3	182938077	182938078	chr3	182938077	182938078	INS	graphtyper_9045_1_9045	not available	3.188	not available	0.0940523
chr3	186858373	186858374	chr8	143618863	143618864	TRA	graphtyper_9100_1_9100	not available	not available	0.88	0.756125
chr3	187002032	187002033	chr7	55470718	55470719	TRA	graphtyper_9103_1_9103	not available	not available	0.98	0.349072
chr3	189807122	189807123	chr3	189810414	189810415	INV	graphtyper_9143_1_9143	not available	not available	0.76	0.953895
chr3	189810423	189810424	chr3	189806863	189806864	INV	graphtyper_9144_1_9144	not available	not available	not available	0.953892
chr3	194993153	194993154	chr15	93336802	93336803	TRA	graphtyper_9258_1_9258	not available	not available	0.87	0.824756
chr3	196220324	196220325	chr3	196241021	196241022	DEL	graphtyper_9296_1_9296	0.464	15.75	0.67	0.929797
chr3	196551278	196551279	chr3	196556535	196556536	DEL	graphtyper_9307_1_9307	0.336	17.22	0.61	0.728465
chr3	196825520	196825521	chr3	195712497	195712498	INV	graphtyper_9316_1_9316	not available	not available	not available	0.972678
chr3	197450822	197450823	chr3	197453415	197453416	DEL	graphtyper_9332_1_9332	not available	2.933	0.5	0.399042
chr3	198030843	198030844	chr3	198030990	198030991	DEL	graphtyper_9355_1_9355	not available	1.089	0.5	0.264917
chr3	198054812	198054813	chr3	198056716	198056717	DEL	graphtyper_9357_1_9357	not available	2.76	0.5	0.181409
chr4	145106	145107	chr4	155120	155121	DUP	graphtyper_9363_1_9363	not available	2.326	0.3	0.0536212
chr4	204987	204988	chr4	205279	205280	DEL	graphtyper_9365_1_9365	not available	2.945	0.3	0.0502405
chr4	2939803	2939804	chr12	16817296	16817297	TRA	graphtyper_9470_1_9470	not available	not available	0.83	0.872875
chr4	3058063	3058064	chr4	3068042	3068043	DUP	graphtyper_9475_1_9475	not available	not available	not available	0.507274
chr4	8975213	8975214	chr4	8998961	8998962	DEL	graphtyper_9612_1_9612	not available	0.379	0.38	0.0225362
chr4	9073888	9073889	chr4	9097101	9097102	INV	graphtyper_9616_1_9616	not available	not available	0.38	0.0323383
chr4	9492357	9492358	chr4	9496430	9496431	DEL	graphtyper_9632_1_9632	not available	2.737	0	0.0217522
chr4	12477554	12477555	chr4	12745856	12745857	DEL	graphtyper_9680_1_9680	not available	7.894	0.83	0.54437
chr4	13783535	13783536	chr20	30377206	30377207	TRA	graphtyper_9695_1_9695	not available	not available	0.67	0.591364
chr4	15605796	15605797	chr4	15612262	15612263	DEL	graphtyper_9718_1_9718	0.649	25.9	0.5	0.0926373
chr4	15625976	15625977	chr4	15626871	15626872	DEL	graphtyper_9719_1_9719	not available	27.9	0.5	0.243764
chr4	16361756	16361757	chr4	16361756	16361757	INS	graphtyper_9727_1_9727	not available	10.25	not available	0.0556322
chr4	17703887	17703888	chr4	2821928	2821929	INV	graphtyper_9743_1_9743	not available	not available	not available	0.704294
chr4	22045944	22045945	chr4	22070173	22070174	DEL	graphtyper_9800_1_9800	not available	12.27	0.25	0.0208531
chr4	22238983	22238984	chr12	3499140	3499141	TRA	graphtyper_9803_1_9803	not available	not available	0.5	0.916582
chr4	25472609	25472610	chr4	25472665	25472666	DEL	graphtyper_9838_1_9838	not available	2.26	0	0.203383
chr4	28823372	28823373	chr4	28824875	28824876	DEL	graphtyper_9880_1_9880	not available	5.536	0	0.0770843
chr4	29220126	29220127	chr4	30226639	30226640	INV	graphtyper_9890_1_9890	not available	not available	not available	0.0770843
chr4	29859747	29859748	chr4	29915774	29915775	DEL	graphtyper_9904_1_9904	not available	4.906	0	0.0557854
chr4	32580518	32580519	chr4	32583864	32583865	DEL	graphtyper_9951_1_9951	not available	1.839	0.34	0.0770843
chr4	35256214	35256215	chr4	68206023	68206024	INV	graphtyper_9996_1_9996	not available	not available	0.63	0.0723119
chr4	37893991	37893992	chr3	161429612	161429613	TRA	graphtyper_10035_1_10035	not available	not available	0.5	0.481109
chr4	39658090	39658091	chr4	39679261	39679262	DEL	graphtyper_10054_1_10054	not available	5.085	0.61	0.671426
chr4	39679265	39679266	chr17	51104950	51104951	TRA	graphtyper_10056_1_10056	not available	not available	1	0.976398
chr4	46965988	46965989	chr22	28669467	28669468	TRA	graphtyper_10167_1_10167	not available	not available	0.75	0.846343
chr4	47670394	47670395	chr4	47676526	47676527	DEL	graphtyper_10179_1_10179	0.523	14.92	0.35	0.902783
chr4	47745523	47745524	chr4	47818843	47818844	DEL	graphtyper_10181_1_10181	0.567	20	0.22	0.368898
chr4	53944723	53944724	chr13	95291874	95291875	TRA	graphtyper_10220_1_10220	not available	not available	0.92	0.959978
chr4	54808324	54808325	chr5	152886257	152886258	TRA	graphtyper_10232_1_10232	not available	not available	0.69	0.843985
chr4	55313859	55313860	chr4	55313859	55313860	INS	graphtyper_10236_1_10236	not available	1.868	not available	0.217875
chr4	56183291	56183292	chr2	162753026	162753027	TRA	graphtyper_10248_1_10248	not available	not available	0.85	0.881919
chr4	56589102	56589103	chr4	56179918	56179919	INV	graphtyper_10251_1_10251	not available	not available	not available	0.365915
chr4	56630899	56630900	chr3	107094807	107094808	TRA	graphtyper_10252_1_10252	not available	not available	0.85	0.474317
chr4	56647966	56647967	chr12	52238932	52238933	TRA	graphtyper_10254_1_10254	not available	not available	0.85	0.583271
chr4	56700886	56700887	chr4	56704512	56704513	DEL	graphtyper_10258_1_10258	not available	5.075	0.61	0.336475
chr4	59338831	59338832	chr1	84057776	84057777	TRA	graphtyper_10302_1_10302	not available	not available	0.67	0.384471
chr4	59380695	59380696	chr1	84058672	84058673	TRA	graphtyper_10303_1_10303	not available	not available	0.67	0.389686
chr4	59556491	59556492	chr4	59561590	59561591	DEL	graphtyper_10309_1_10309	not available	1.084	0.5	0.0770843
chr4	65741458	65741459	chr4	66045782	66045783	INV	graphtyper_10418_1_10418	not available	not available	0.13	0.0948963
chr4	66045781	66045782	chr4	65741459	65741460	INV	graphtyper_10424_1_10424	not available	not available	not available	0.0933072
chr4	68704548	68704549	chr4	68704602	68704603	DEL	graphtyper_10457_1_10457	not available	4.291	0.38	0.078163
chr4	70127697	70127698	chr4	70195513	70195514	DUP	graphtyper_10483_1_10483	0.129	13.14	0.25	0.00923409
chr4	70823123	70823124	chr4	70824509	70824510	DEL	graphtyper_10489_1_10489	0.458	8.964	0.38	0.889613
chr4	70985032	70985033	chr4	70985032	70985033	INS	graphtyper_10491_1_10491	not available	12.22	not available	0.101935
chr4	74076585	74076586	chr4	74079778	74079779	DEL	graphtyper_10534_1_10534	not available	2.412	0.38	0.167752
chr4	78377830	78377831	chr4	78379491	78379492	DEL	graphtyper_10589_1_10589	not available	1.937	0.56	0.213391
chr4	78917639	78917640	chr4	78917700	78917701	DEL	graphtyper_10603_1_10603	0.038	12.45	0.42	0.0793284
chr4	83668285	83668286	chr4	83670682	83670683	DEL	graphtyper_10654_1_10654	not available	3.078	0.57	0.217842
chr4	87264579	87264580	chr4	87307227	87307228	DEL	graphtyper_10694_1_10694	0.32	5.481	0.63	0.0747079
chr4	89516402	89516403	chr4	89615136	89615137	DUP	graphtyper_10724_1_10724	not available	4.5	0.25	0.353973
chr4	94622271	94622272	chr5	39787648	39787649	TRA	graphtyper_10792_1_10792	not available	not available	0.5	0.820322
chr4	97932785	97932786	chr4	97948481	97948482	DEL	graphtyper_10829_1_10829	0.381	5.807	0	0.0509796
chr4	99287946	99287947	chr4	99285679	99285680	INV	graphtyper_10849_1_10849	not available	not available	not available	0.470013
chr4	102212182	102212183	chr3	85637635	85637636	TRA	graphtyper_10890_1_10890	not available	not available	0.73	0.537553
chr4	102278548	102278549	chr4	101995736	101995737	INV	graphtyper_10892_1_10892	not available	not available	not available	0.703954
chr4	102678447	102678448	chr1	145920917	145920918	TRA	graphtyper_10898_1_10898	not available	not available	0.87	0.669126
chr4	102890805	102890806	chr4	102891233	102891234	DEL	graphtyper_10901_1_10901	0.025	1.512	0.51	0.0217838
chr4	103586674	103586675	chr4	103587294	103587295	DEL	graphtyper_10912_1_10912	0.032	3.68	0.41	0.0269628
chr4	104545410	104545411	chr7	153583340	153583341	TRA	graphtyper_10926_1_10926	not available	not available	0.83	0.810854
chr4	106453003	106453004	chr4	106453964	106453965	DEL	graphtyper_10952_1_10952	not available	1.454	0.62	0.180804
chr4	107867720	107867721	chr4	107869707	107869708	DEL	graphtyper_10969_1_10969	not available	3.473	0.69	0.336758
chr4	108428063	108428064	chr8	15958018	15958019	TRA	graphtyper_10977_1_10977	not available	not available	0.87	0.788826
chr4	108605846	108605847	chr1	112680373	112680374	TRA	graphtyper_10981_1_10981	not available	not available	not available	0.854244
chr4	109339743	109339744	chr4	109346381	109346382	DEL	graphtyper_10993_1_10993	not available	3.356	0.36	0.182378
chr4	112191606	112191607	chr4	112193395	112193396	DEL	graphtyper_11040_1_11040	0.057	4.26	0.5	0.0250443
chr4	112442619	112442620	chr4	112442842	112442843	DEL	graphtyper_11044_1_11044	0.034	3.18	0.5	0.010621
chr4	112988171	112988172	chr6	57444897	57444898	TRA	graphtyper_11054_1_11054	not available	not available	not available	0.146131
chr4	113778439	113778440	chr1	19175317	19175318	TRA	graphtyper_11064_1_11064	not available	not available	0.75	0.982352
chr4	119637160	119637161	chr4	119625489	119625490	INV	graphtyper_11158_1_11158	not available	not available	not available	0.571589
chr4	121413089	121413090	chr4	121474454	121474455	DEL	graphtyper_11184_1_11184	not available	0.571	0.63	0.331094
chr4	127716580	127716581	chr4	127717249	127717250	DEL	graphtyper_11261_1_11261	0.049	4.96	0.53	0.0387974
chr4	127919116	127919117	chr4	127919116	127919117	INS	graphtyper_11263_1_11263	not available	4.985	not available	0.0340727
chr4	128043830	128043831	chr17	51899898	51899899	TRA	graphtyper_11267_1_11267	not available	not available	0.5	0.81119
chr4	128208500	128208501	chr6	122850295	122850296	TRA	graphtyper_11270_1_11270	not available	not available	0.33	0.900845
chr4	133191797	133191798	chr4	133191797	133191798	INS	graphtyper_11344_1_11344	not available	3.312	not available	0.123132
chr4	133256402	133256403	chr4	133261758	133261759	DEL	graphtyper_11347_1_11347	not available	0.372	0.36	0.047569
chr4	133998354	133998355	chr4	134267359	134267360	DEL	graphtyper_11362_1_11362	0.103	20	0.36	0.0157746
chr4	136098112	136098113	chr4	136098112	136098113	INS	graphtyper_11394_1_11394	not available	not available	not available	0.0770843
chr4	137449892	137449893	chr2	164064811	164064812	TRA	graphtyper_11415_1_11415	not available	not available	0.75	0.832853
chr4	138027620	138027621	chr4	138027620	138027621	INS	graphtyper_11422_1_11422	not available	1.616	not available	0.0633597
chr4	143832499	143832500	chr4	144032739	144032740	DEL	graphtyper_11485_1_11485	0.113	3.383	0.13	0.0058994
chr4	144566314	144566315	chr4	144595665	144595666	DEL	graphtyper_11494_1_11494	not available	12.42	0.34	0.675047
chr4	147490462	147490463	chr4	147492509	147492510	DEL	graphtyper_11526_1_11526	not available	9.067	0.83	0.503383
chr4	147573834	147573835	chr4	147580311	147580312	DEL	graphtyper_11527_1_11527	not available	1.038	0.63	0.190025
chr4	147715508	147715509	chr3	42796864	42796865	TRA	graphtyper_11529_1_11529	not available	not available	0.84	0.604821
chr4	148866828	148866829	chr4	148866915	148866916	DEL	graphtyper_11538_1_11538	not available	0.956	0.25	0.0329065
chr4	151281495	151281496	chr4	151287568	151287569	DEL	graphtyper_11563_1_11563	0.21	5.796	0.37	0.587774
chr4	151444032	151444033	chr11	67999208	67999209	TRA	graphtyper_11567_1_11567	not available	not available	0.67	0.425262
chr4	151970294	151970295	chr4	151972527	151972528	DEL	graphtyper_11572_1_11572	not available	1.506	0	0.177465
chr4	156636210	156636211	chr4	156636684	156636685	DEL	graphtyper_11638_1_11638	not available	2.862	0.5	0.0587357
chr4	157634602	157634603	chr4	157639303	157639304	DEL	graphtyper_11649_1_11649	not available	2.081	0.39	0.0363869
chr4	158971147	158971148	chr4	158976198	158976199	DEL	graphtyper_11666_1_11666	0.284	7.816	0.38	0.494305
chr4	163627830	163627831	chr10	59389418	59389419	TRA	graphtyper_11739_1_11739	not available	not available	0.29	0.876755
chr4	164920938	164920939	chr4	164921685	164921686	DEL	graphtyper_11766_1_11766	not available	3.939	0.25	0.0437111
chr4	165045960	165045961	chr4	165046399	165046400	DEL	graphtyper_11771_1_11771	not available	1.716	0.25	0.056652
chr4	167982876	167982877	chr5	44673676	44673677	TRA	graphtyper_11828_1_11828	not available	not available	1	0.678983
chr4	171285919	171285920	chr4	171323042	171323043	DEL	graphtyper_11889_1_11889	not available	2.887	0	0.00354566
chr4	175019039	175019040	chr4	175020085	175020086	DEL	graphtyper_11941_1_11941	not available	1.059	0	0.0856346
chr4	177672588	177672589	chr4	177690082	177690083	DEL	graphtyper_11987_1_11987	not available	12.56	0.49	0.0190463
chr4	177963665	177963666	chr4	177971999	177972000	DEL	graphtyper_11992_1_11992	not available	13.89	0.49	0.0117312
chr4	182546563	182546564	chr4	182548852	182548853	DEL	graphtyper_12065_1_12065	not available	5.826	0.83	0.426643
chr4	184811362	184811363	chr4	184820267	184820268	DEL	graphtyper_12100_1_12100	not available	12.36	0.49	0.0723093
chr4	184840715	184840716	chr4	184848382	184848383	DEL	graphtyper_12102_1_12102	not available	3.202	0.49	0.318522
chr4	184984225	184984226	chr4	184984782	184984783	DEL	graphtyper_12106_1_12106	not available	5.093	0.49	0.213317
chr4	185004827	185004828	chr4	185011470	185011471	DEL	graphtyper_12107_1_12107	not available	4.752	0.62	0.388917
chr4	185127391	185127392	chr4	185127801	185127802	DEL	graphtyper_12111_1_12111	not available	0.967	0.81	0.148498
chr4	185161436	185161437	chr4	185161190	185161191	INV	graphtyper_12113_1_12113	not available	not available	not available	0.639695
chr4	187133933	187133934	chr4	187204192	187204193	DEL	graphtyper_12160_1_12160	not available	19.72	0.75	0.269902
chr4	187285344	187285345	chr4	187311198	187311199	DEL	graphtyper_12163_1_12163	not available	11.73	0.5	0.135724
chr4	188770234	188770235	chr4	188782103	188782104	INV	graphtyper_12195_1_12195	not available	not available	0.5	0.0118061
chr4	188776727	188776728	chr4	188781812	188781813	INV	graphtyper_12196_1_12196	not available	not available	0.5	0.00708512
chr5	1223585	1223586	chr5	1223729	1223730	DEL	graphtyper_12338_1_12338	0.02	0.196	0.65	0.019024
chr5	1379806	1379807	chr5	1384026	1384027	DEL	graphtyper_12350_1_12350	not available	0.162	0.62	0.136819
chr5	2712600	2712601	chr5	2715235	2715236	DEL	graphtyper_12402_1_12402	not available	0.418	0.51	0.0123007
chr5	4134002	4134003	chr5	4137032	4137033	DEL	graphtyper_12432_1_12432	not available	1.969	0.51	0.00918109
chr5	4683198	4683199	chr6	125390198	125390199	TRA	graphtyper_12441_1_12441	not available	not available	0.83	0.807666
chr5	5682047	5682048	chr5	5714482	5714483	DUP	graphtyper_12456_1_12456	not available	0.342	0.28	0.256909
chr5	7045411	7045412	chr5	7054094	7054095	DEL	graphtyper_12476_1_12476	not available	5.565	0.27	0.201201
chr5	9901150	9901151	chr5	9925443	9925444	DEL	graphtyper_12525_1_12525	not available	6.329	0.35	0.330393
chr5	10135785	10135786	chr5	10139628	10139629	DEL	graphtyper_12532_1_12532	not available	6.362	0.35	0.227968
chr5	12684656	12684657	chr5	12759015	12759016	DEL	graphtyper_12563_1_12563	not available	6.381	0.5	0.0927122
chr5	14306160	14306161	chr3	56782649	56782650	TRA	graphtyper_12590_1_12590	not available	not available	0.83	0.971396
chr5	15192692	15192693	chr5	15198375	15198376	DEL	graphtyper_12602_1_12602	not available	1.532	0.37	0.11675
chr5	16066800	16066801	chr5	16067959	16067960	DEL	graphtyper_12611_1_12611	0.346	16.48	0.37	0.390217
chr5	17105458	17105459	chr5	17111799	17111800	DEL	graphtyper_12631_1_12631	not available	5.837	0.61	0.245211
chr5	17342664	17342665	chr5	17357046	17357047	DEL	graphtyper_12635_1_12635	not available	6.929	0.25	0.180699
chr5	17609401	17609402	chr5	17619171	17619172	DEL	graphtyper_12637_1_12637	0.128	0.406	0.25	0.0100605
chr5	17618759	17618760	chr5	17645435	17645436	DEL	graphtyper_12639_1_12639	0.101	0.483	0.25	0.00795595
chr5	17619160	17619161	chr5	17620707	17620708	DEL	graphtyper_12640_1_12640	not available	4.661	0.25	0.0635096
chr5	17635999	17636000	chr5	17649744	17649745	DEL	graphtyper_12642_1_12642	not available	0.666	0.25	0.0731714
chr5	17739823	17739824	chr5	17782401	17782402	DUP	graphtyper_12647_1_12647	not available	4.023	0.25	0.178788
chr5	21314357	21314358	chr5	21421100	21421101	DEL	graphtyper_12708_1_12708	not available	6.661	0.02	0.0166261
chr5	28375996	28375997	chr5	28588639	28588640	DEL	graphtyper_12842_1_12842	not available	7.542	0.12	0.0770843
chr5	29576325	29576326	chr1	84052261	84052262	TRA	graphtyper_12857_1_12857	not available	not available	0.62	0.397926
chr5	32106095	32106096	chr5	32167668	32167669	DUP	graphtyper_12886_1_12886	0.614	9.6	0.5	0.731561
chr5	33749414	33749415	chr3	54809629	54809630	TRA	graphtyper_12910_1_12910	not available	not available	0.5	0.946597
chr5	37139534	37139535	chr5	37143413	37143414	DEL	graphtyper_12955_1_12955	0.542	16.38	0.63	0.553472
chr5	37291623	37291624	chr5	37291682	37291683	DEL	graphtyper_12958_1_12958	0.055	4.296	0.63	0.396547
chr5	38599747	38599748	chr6	86005075	86005076	TRA	graphtyper_12979_1_12979	not available	not available	0.57	0.447041
chr5	40004838	40004839	chr2	187556072	187556073	TRA	graphtyper_13003_1_13003	not available	not available	0.67	0.782246
chr5	42719832	42719833	chr5	42719832	42719833	INS	graphtyper_13050_1_13050	not available	12.67	not available	0.136144
chr5	42974756	42974757	chr3	157212116	157212117	TRA	graphtyper_13053_1_13053	not available	not available	0.67	0.423412
chr5	43582877	43582878	chr5	43583722	43583723	DEL	graphtyper_13066_1_13066	not available	1.5	0.75	0.223653
chr5	50150247	50150248	chr2	190613927	190613928	TRA	graphtyper_13137_1_13137	not available	not available	0.88	0.689126
chr5	52281270	52281271	chr5	52284472	52284473	DEL	graphtyper_13175_1_13175	not available	0.563	0.43	0.0684009
chr5	54045743	54045744	chr5	54048574	54048575	DEL	graphtyper_13197_1_13197	not available	2.635	0.62	0.258764
chr5	55525035	55525036	chr5	55531364	55531365	DUP	graphtyper_13217_1_13217	not available	17.13	0.38	0.384523
chr5	57481681	57481682	chr5	57484411	57484412	DEL	graphtyper_13240_1_13240	0.159	13.79	0.38	0.452204
chr5	60414912	60414913	chr5	60477371	60477372	DUP	graphtyper_13268_1_13268	not available	3.82	0.85	0.359642
chr5	61144559	61144560	chr5	61148297	61148298	DEL	graphtyper_13279_1_13279	not available	3.319	0.63	0.145775
chr5	62511731	62511732	chr5	62514646	62514647	DEL	graphtyper_13291_1_13291	not available	3.062	0.5	0.231264
chr5	66658354	66658355	chr5	66716958	66716959	INV	graphtyper_13341_1_13341	not available	not available	0.44	0.285931
chr5	66716954	66716955	chr5	66658358	66658359	INV	graphtyper_13344_1_13344	not available	not available	not available	0.285668
chr5	66964494	66964495	chr11	106109326	106109327	TRA	graphtyper_13347_1_13347	not available	not available	0.44	0.762755
chr5	67438878	67438879	chr5	176308566	176308567	INV	graphtyper_13356_1_13356	not available	not available	1	0.744005
chr5	74291148	74291149	chr2	155180156	155180157	TRA	graphtyper_13408_1_13408	not available	not available	0.75	0.81965
chr5	76173092	76173093	chr1	236330893	236330894	TRA	graphtyper_13427_1_13427	not available	not available	0.67	0.409924
chr5	76790007	76790008	chr5	76839919	76839920	DUP	graphtyper_13439_1_13439	0.216	7.563	0.5	0.114128
chr5	77543378	77543379	chr5	77548062	77548063	DEL	graphtyper_13448_1_13448	not available	2.655	0.63	0.0842364
chr5	78290476	78290477	chr6	73661915	73661916	TRA	graphtyper_13461_1_13461	not available	not available	0.83	0.890102
chr5	79503039	79503040	chr5	76735238	76735239	INV	graphtyper_13488_1_13488	not available	not available	not available	0.88297
chr5	80356961	80356962	chr5	80363513	80363514	DEL	graphtyper_13504_1_13504	not available	0.913	0.5	0.119655
chr5	80480097	80480098	chr5	80480097	80480098	INS	graphtyper_13507_1_13507	not available	3.945	not available	0.0199118
chr5	80606307	80606308	chr5	80608802	80608803	DEL	graphtyper_13512_1_13512	not available	16.89	0.5	0.0855085
chr5	82159774	82159775	chr19	40109797	40109798	TRA	graphtyper_13533_1_13533	not available	not available	0.83	0.430292
chr5	85107629	85107630	chr5	85154649	85154650	DEL	graphtyper_13567_1_13567	not available	7.414	0	0.0161311
chr5	87066583	87066584	chr5	87066870	87066871	DUP	graphtyper_13603_1_13603	not available	not available	not available	0.269742
chr5	91057508	91057509	chr4	112227694	112227695	TRA	graphtyper_13656_1_13656	not available	not available	0.75	0.513405
chr5	91076301	91076302	chr7	117409185	117409186	TRA	graphtyper_13658_1_13658	not available	not available	0.83	0.780612
chr5	96274352	96274353	chr5	96147371	96147372	INV	graphtyper_13705_1_13705	not available	not available	not available	0.0428332
chr5	97712150	97712151	chr5	97760453	97760454	DEL	graphtyper_13717_1_13717	not available	9.197	0.63	0.19781
chr5	98400964	98400965	chr5	98418917	98418918	DUP	graphtyper_13726_1_13726	not available	2.416	0.63	0.313033
chr5	99974352	99974353	chr18	45439221	45439222	TRA	graphtyper_13749_1_13749	not available	not available	0.88	0.766042
chr5	100406084	100406085	chr5	100509652	100509653	DEL	graphtyper_13760_1_13760	not available	10.97	0.25	0.0279849
chr5	101999644	101999645	chr5	102409649	102409650	DEL	graphtyper_13787_1_13787	0.229	18.28	0.5	0.036273
chr5	104954885	104954886	chr5	104988707	104988708	DEL	graphtyper_13818_1_13818	not available	8.86	0.5	0.0770843
chr5	106417215	106417216	chr5	106418887	106418888	DEL	graphtyper_13833_1_13833	not available	7.482	0.5	0.470872
chr5	110527844	110527845	chr5	110554660	110554661	DEL	graphtyper_13891_1_13891	0.444	9.984	0.5	0.173717
chr5	110534620	110534621	chr5	110591857	110591858	DUP	graphtyper_13892_1_13892	0.554	7.359	0.5	0.26068
chr5	113917199	113917200	chr13	60886453	60886454	TRA	graphtyper_13929_1_13929	not available	not available	not available	0.785235
chr5	114475310	114475311	chr5	114475565	114475566	DUP	graphtyper_13936_1_13936	not available	2.564	0.37	0.110457
chr5	115719788	115719789	chr5	115741224	115741225	DEL	graphtyper_13959_1_13959	not available	9.378	0.38	0.384454
chr5	119248041	119248042	chr5	119249355	119249356	DEL	graphtyper_14008_1_14008	0.163	9.852	0.37	0.0257251
chr5	127651646	127651647	chr5	127653498	127653499	DEL	graphtyper_14130_1_14130	0.043	10.38	0.63	0.0400053
chr5	130921701	130921702	chr20	26241072	26241073	TRA	graphtyper_14170_1_14170	not available	not available	0.83	0.617334
chr5	132864617	132864618	chr5	132865161	132865162	DUP	graphtyper_14190_1_14190	0.059	9.001	0.63	0.0934381
chr5	133320360	133320361	chr5	133315072	133315073	INV	graphtyper_14194_1_14194	not available	not available	not available	0.740878
chr5	138454056	138454057	chr5	138454853	138454854	DEL	graphtyper_14246_1_14246	not available	0.128	0.63	0.435404
chr5	138471795	138471796	chr5	138481211	138481212	DEL	graphtyper_14247_1_14247	not available	1.113	0.38	0.667314
chr5	138903880	138903881	chr19	21614899	21614900	TRA	graphtyper_14253_1_14253	not available	not available	0.88	0.980225
chr5	139417031	139417032	chr5	139421290	139421291	DUP	graphtyper_14258_1_14258	0.585	11.2	0.69	0.930527
chr5	139491947	139491948	chr5	139493725	139493726	DUP	graphtyper_14260_1_14260	not available	0.743	0.69	0.570627
chr5	140900436	140900437	chr9	87488795	87488796	TRA	graphtyper_14272_1_14272	not available	not available	0.75	0.909897
chr5	141103599	141103600	chr5	141104088	141104089	INV	graphtyper_14274_1_14274	not available	not available	0.61	0.0262796
chr5	141104241	141104242	chr5	141103605	141103606	INV	graphtyper_14275_1_14275	not available	not available	not available	0.0252542
chr5	141217171	141217172	chr5	141221459	141221460	DEL	graphtyper_14276_1_14276	0.054	5.164	0.61	0.00730385
chr5	144851379	144851380	chr15	70729665	70729666	TRA	graphtyper_14325_1_14325	not available	not available	0.61	0.501041
chr5	147880912	147880913	chr5	147886261	147886262	DEL	graphtyper_14355_1_14355	0.274	8.398	0.38	0.153411
chr5	148990265	148990266	chr5	148990265	148990266	INS	graphtyper_14371_1_14371	not available	3.242	not available	0.033648
chr5	149932223	149932224	chr5	149932224	149932225	INS	graphtyper_14385_1_14385	not available	10.66	not available	0.375873
chr5	150220487	150220488	chr5	150220487	150220488	INS	graphtyper_14389_1_14389	not available	8.629	not available	0.445252
chr5	151140003	151140004	chr5	151145774	151145775	DEL	graphtyper_14400_1_14400	0.671	6.817	0.37	0.606186
chr5	151358691	151358692	chr6	154519511	154519512	TRA	graphtyper_14402_1_14402	not available	not available	0.66	0.546607
chr5	154993055	154993056	chr5	154997199	154997200	DEL	graphtyper_14459_1_14459	not available	1.381	0.25	0.402378
chr5	161008672	161008673	chr3	173031213	173031214	TRA	graphtyper_14519_1_14519	not available	not available	not available	0.791083
chr5	167689150	167689151	chr5	167770185	167770186	DEL	graphtyper_14590_1_14590	not available	22.6	0.21	0.815895
chr5	171405666	171405667	chr20	2824471	2824472	TRA	graphtyper_14634_1_14634	not available	not available	0.88	0.944443
chr5	176308111	176308112	chr5	67438894	67438895	INV	graphtyper_14704_1_14704	not available	not available	not available	0.749992
chr5	177505155	177505156	chr5	177509067	177509068	DEL	graphtyper_14726_1_14726	0.465	15.27	0.63	0.80296
chr5	178841019	178841020	chr5	178841231	178841232	DEL	graphtyper_14752_1_14752	not available	1.475	0.75	0.289809
chr5	180727215	180727216	chr5	180733927	180733928	DEL	graphtyper_14786_1_14786	not available	0.78	0.5	0.249865
chr5	181086732	181086733	chr5	181100654	181100655	DEL	graphtyper_14798_1_14798	not available	0.023	0.5	0.406473
chr5	181273124	181273125	chr5	181288652	181288653	DEL	graphtyper_14808_1_14808	not available	0.018	0.5	0.190497
chr6	1347630	1347631	chr7	140410637	140410638	TRA	graphtyper_14856_1_14856	not available	not available	0.88	0.704547
chr6	2229994	2229995	chr6	2230074	2230075	DEL	graphtyper_14868_1_14868	not available	2.955	0.83	0.348201
chr6	2354759	2354760	chr6	2354759	2354760	INS	graphtyper_14869_1_14869	not available	3.322	not available	0.298703
chr6	2903126	2903127	chr6	3064131	3064132	INV	graphtyper_14875_1_14875	not available	not available	0.53	0.846559
chr6	3052642	3052643	chr6	3003117	3003118	INV	graphtyper_14878_1_14878	not available	not available	not available	0.543711
chr6	3064092	3064093	chr6	2903165	2903166	INV	graphtyper_14879_1_14879	not available	not available	not available	0.847666
chr6	10467775	10467776	chr6	10530961	10530962	DEL	graphtyper_14991_1_14991	not available	9.031	0.49	0.0934058
chr6	10520790	10520791	chr6	10522308	10522309	DEL	graphtyper_14993_1_14993	not available	5.019	0.49	0.0379573
chr6	10750071	10750072	chr6	10753883	10753884	DEL	graphtyper_14999_1_14999	0.358	4.545	0.49	0.385005
chr6	17774222	17774223	chr6	17775573	17775574	DEL	graphtyper_15083_1_15083	0.699	11.57	0.45	0.953179
chr6	19468381	19468382	chr6	19554663	19554664	DEL	graphtyper_15107_1_15107	not available	10.93	0.29	0.487758
chr6	21496269	21496270	chr6	21504459	21504460	DEL	graphtyper_15130_1_15130	not available	12.21	0.62	0.0438653
chr6	26611009	26611010	chr6	26617790	26617791	DEL	graphtyper_15196_1_15196	not available	0.235	0.25	0.0323138
chr6	28050414	28050415	chr6	28054080	28054081	DEL	graphtyper_15218_1_15218	not available	3.067	0.38	0.0405329
chr6	29949319	29949320	chr6	29970090	29970091	DEL	graphtyper_15247_1_15247	not available	2.021	0.62	0.35245
chr6	30260657	30260658	chr6	29830857	29830858	INV	graphtyper_15252_1_15252	not available	not available	not available	0.0235409
chr6	30455970	30455971	chr1	112671615	112671616	TRA	graphtyper_15254_1_15254	not available	not available	0.86	0.923639
chr6	30466587	30466588	chr6	30466587	30466588	INS	graphtyper_15255_1_15255	not available	6.263	not available	0.12007
chr6	30724122	30724123	chr6	30725176	30725177	INV	graphtyper_15256_1_15256	not available	not available	0.82	0.937578
chr6	31027083	31027084	chr6	31028943	31028944	DEL	graphtyper_15265_1_15265	0.164	2.201	0.62	0.047469
chr6	31027712	31027713	chr6	31027802	31027803	DEL	graphtyper_15266_1_15266	0.228	1.764	0.62	0.368144
chr6	31196034	31196035	chr6	31196194	31196195	DEL	graphtyper_15271_1_15271	not available	not available	not available	0.095194
chr6	31196539	31196540	chr6	31196641	31196642	DEL	graphtyper_15272_1_15272	not available	0.582	0.62	0.0862532
chr6	34252190	34252191	chr6	34276867	34276868	DEL	graphtyper_15329_1_15329	not available	3.84	0.62	0.70622
chr6	34968764	34968765	chr15	41381709	41381710	TRA	graphtyper_15348_1_15348	not available	not available	1	0.919403
chr6	37280775	37280776	chr2	142677336	142677337	TRA	graphtyper_15386_1_15386	not available	not available	0.67	0.95499
chr6	39902587	39902588	chr6	39905661	39905662	DEL	graphtyper_15415_1_15415	0.229	14.36	0.67	0.0416461
chr6	39905998	39905999	chr6	39906090	39906091	DUP	graphtyper_15416_1_15416	0.036	14.5	0.67	0.0707417
chr6	42664095	42664096	chr6	42664190	42664191	DEL	graphtyper_15441_1_15441	not available	3.059	0.63	0.43344
chr6	43304157	43304158	chr13	26597081	26597082	TRA	graphtyper_15451_1_15451	not available	not available	0.87	0.923229
chr6	43304972	43304973	chr6	100762536	100762537	INV	graphtyper_15452_1_15452	not available	not available	0.63	0.929353
chr6	43425094	43425095	chr6	43425170	43425171	DEL	graphtyper_15456_1_15456	not available	0.113	0.63	0.300759
chr6	44369758	44369759	chr6	44371185	44371186	DEL	graphtyper_15470_1_15470	0.266	9.158	0.38	0.906768
chr6	45309258	45309259	chr5	142076628	142076629	TRA	graphtyper_15484_1_15484	not available	not available	1	0.967407
chr6	46629864	46629865	chr6	46631295	46631296	DEL	graphtyper_15497_1_15497	0.361	6.764	0.27	0.934992
chr6	48699851	48699852	chr6	48721331	48721332	DUP	graphtyper_15527_1_15527	not available	0.29	0.25	0.0426444
chr6	51602393	51602394	chr6	51608977	51608978	DEL	graphtyper_15568_1_15568	not available	15.31	0.75	0.261051
chr6	51981374	51981375	chr15	30874072	30874073	TRA	graphtyper_15577_1_15577	not available	not available	1	0.814052
chr6	52778204	52778205	chr6	52778279	52778280	DEL	graphtyper_15586_1_15586	not available	5.604	0.25	0.156746
chr6	57025860	57025861	chr6	57026146	57026147	DEL	graphtyper_15648_1_15648	0.016	5.033	0.75	0.0345954
chr6	57924785	57924786	chr6	58031536	58031537	DUP	graphtyper_15662_1_15662	not available	0.94	0	0.237698
chr6	63219922	63219923	chr6	63238995	63238996	DEL	graphtyper_15732_1_15732	not available	0.4	0.38	0.40756
chr6	63465462	63465463	chr6	62691543	62691544	INV	graphtyper_15737_1_15737	not available	not available	not available	0.22211
chr6	63466086	63466087	chr6	62691531	62691532	INV	graphtyper_15738_1_15738	not available	not available	not available	0.217083
chr6	65079945	65079946	chr12	93469189	93469190	TRA	graphtyper_15762_1_15762	not available	not available	0.67	0.640068
chr6	68972665	68972666	chr6	68977797	68977798	DUP	graphtyper_15831_1_15831	0.857	7.815	0.48	0.836455
chr6	68973199	68973200	chr6	68981939	68981940	DEL	graphtyper_15832_1_15832	0.835	7.358	0.48	0.760741
chr6	71584011	71584012	chr6	71585031	71585032	DEL	graphtyper_15867_1_15867	not available	3.82	0.12	0.068306
chr6	73208570	73208571	chr6	73391551	73391552	INV	graphtyper_15887_1_15887	not available	not available	0.14	0.366297
chr6	73323999	73324000	chr6	73364973	73364974	DUP	graphtyper_15888_1_15888	0.105	0.203	0.14	0.0552896
chr6	73391551	73391552	chr6	73208570	73208571	INV	graphtyper_15890_1_15890	not available	not available	not available	0.366297
chr6	74628518	74628519	chr2	159630832	159630833	TRA	graphtyper_15919_1_15919	not available	not available	1	0.712603
chr6	78254437	78254438	chrX	102777486	102777487	TRA	graphtyper_15976_1_15976	not available	not available	0.86	0.669306
chr6	80252924	80252925	chr6	80293917	80293918	DEL	graphtyper_16003_1_16003	0.587	12.4	0.38	0.39077
chr6	81745888	81745889	chr6	81745888	81745889	INS	graphtyper_16024_1_16024	not available	13.16	not available	0.0941374
chr6	81937210	81937211	chr6	82111187	82111188	INV	graphtyper_16026_1_16026	not available	not available	0.38	0.0544165
chr6	82111187	82111188	chr6	81937210	81937211	INV	graphtyper_16027_1_16027	not available	not available	not available	0.0544165
chr6	83405941	83405942	chr6	83458362	83458363	DEL	graphtyper_16043_1_16043	0.353	12.25	0.25	0.361583
chr6	84687774	84687775	chr6	84687868	84687869	DEL	graphtyper_16057_1_16057	not available	5.212	0.5	0.237167
chr6	92680499	92680500	chr9	9950759	9950760	TRA	graphtyper_16154_1_16154	not available	not available	0.84	0.849652
chr6	92886610	92886611	chr6	92889461	92889462	DEL	graphtyper_16161_1_16161	not available	0.916	0	0.623859
chr6	93935861	93935862	chr3	168452870	168452871	TRA	graphtyper_16176_1_16176	not available	not available	0.5	0.821176
chr6	97968853	97968854	chr6	97970660	97970661	DEL	graphtyper_16255_1_16255	not available	6.911	0.34	0.0513708
chr6	99358040	99358041	chr3	42796882	42796883	TRA	graphtyper_16268_1_16268	not available	not available	0.38	0.411519
chr6	99509703	99509704	chr6	99510279	99510280	DEL	graphtyper_16270_1_16270	0.503	7.947	0.38	0.898135
chr6	104015992	104015993	chr6	104020752	104020753	DEL	graphtyper_16354_1_16354	not available	0.317	0	0.0555248
chr6	108000156	108000157	chr3	51444961	51444962	TRA	graphtyper_16409_1_16409	not available	not available	0.89	0.576539
chr6	108167885	108167886	chr6	110172774	110172775	INV	graphtyper_16412_1_16412	not available	not available	0.82	0.975809
chr6	108289479	108289480	chr6	108293876	108293877	DEL	graphtyper_16414_1_16414	not available	0.319	0.5	0.333093
chr6	111276852	111276853	chr6	111276941	111276942	DEL	graphtyper_16452_1_16452	not available	3.8	0.5	0.0210806
chr6	111511069	111511070	chr6	111511126	111511127	DEL	graphtyper_16454_1_16454	not available	0.638	0.5	0.187921
chr6	111828564	111828565	chr10	74017367	74017368	TRA	graphtyper_16457_1_16457	not available	not available	0.88	0.791497
chr6	113140060	113140061	chr6	113140117	113140118	DEL	graphtyper_16477_1_16477	not available	1.082	0.38	0.133048
chr6	113696321	113696322	chr14	21269440	21269441	TRA	graphtyper_16486_1_16486	not available	not available	0.83	0.972675
chr6	117490712	117490713	chr2	51521055	51521056	TRA	graphtyper_16529_1_16529	not available	not available	0.75	0.549027
chr6	117603175	117603176	chr6	117637455	117637456	DEL	graphtyper_16530_1_16530	not available	20.6	0.76	0.258764
chr6	117808373	117808374	chr6	119420711	119420712	INV	graphtyper_16534_1_16534	not available	not available	0.86	0.0567766
chr6	119420697	119420698	chr6	117808387	117808388	INV	graphtyper_16558_1_16558	not available	not available	not available	0.0567884
chr6	121160497	121160498	chr3	80276039	80276040	TRA	graphtyper_16584_1_16584	not available	not available	0.74	0.569757
chr6	121226947	121226948	chr16	88700037	88700038	TRA	graphtyper_16589_1_16589	not available	not available	0.87	0.4612
chr6	121241209	121241210	chr6	121246679	121246680	DEL	graphtyper_16590_1_16590	0.605	8.904	0.62	0.826485
chr6	121474422	121474423	chr6	121479199	121479200	DEL	graphtyper_16593_1_16593	not available	2.769	0.62	0.0365401
chr6	122643426	122643427	chr16	21335601	21335602	TRA	graphtyper_16610_1_16610	not available	not available	0.51	0.446269
chr6	122651336	122651337	chr16	21335251	21335252	TRA	graphtyper_16611_1_16611	not available	not available	0.51	0.308379
chr6	123277230	123277231	chr5	10741331	10741332	TRA	graphtyper_16619_1_16619	not available	not available	0.75	0.376555
chr6	123756532	123756533	chr16	70417203	70417204	TRA	graphtyper_16624_1_16624	not available	not available	0.75	0.963118
chr6	125815444	125815445	chr6	125826174	125826175	DEL	graphtyper_16651_1_16651	not available	10.26	0.34	0.275963
chr6	127360536	127360537	chr6	127334864	127334865	INV	graphtyper_16668_1_16668	not available	not available	not available	0.218774
chr6	131892609	131892610	chr6	131893160	131893161	DUP	graphtyper_16735_1_16735	0.056	4.946	0.38	0.0283687
chr6	134121233	134121234	chr6	134121369	134121370	DEL	graphtyper_16768_1_16768	not available	0.257	0.5	0.0555421
chr6	134282513	134282514	chr6	134283351	134283352	DEL	graphtyper_16771_1_16771	not available	0.617	0.67	0.552727
chr6	139506541	139506542	chr6	139503719	139503720	INV	graphtyper_16831_1_16831	not available	not available	not available	0.119011
chr6	148072264	148072265	chr6	165771385	165771386	INV	graphtyper_16923_1_16923	not available	not available	0.83	0.557651
chr6	149659310	149659311	chr6	149659422	149659423	DUP	graphtyper_16948_1_16948	0.046	3.474	0.46	0.0262516
chr6	153108701	153108702	chr10	92377900	92377901	TRA	graphtyper_16993_1_16993	not available	not available	not available	0.799922
chr6	153596387	153596388	chr6	153767264	153767265	DEL	graphtyper_17001_1_17001	not available	7.091	0.61	0.427265
chr6	157867623	157867624	chr6	157867683	157867684	DEL	graphtyper_17071_1_17071	not available	not available	not available	0.946311
chr6	158199200	158199201	chr6	158199200	158199201	INS	graphtyper_17076_1_17076	not available	not available	not available	0.0275164
chr6	158975052	158975053	chr6	158977025	158977026	DEL	graphtyper_17100_1_17100	not available	2.972	0.37	0.0234457
chr6	159980243	159980244	chr22	22585809	22585810	TRA	graphtyper_17117_1_17117	not available	not available	0.88	0.661618
chr6	160206717	160206718	chr6	160217063	160217064	DEL	graphtyper_17121_1_17121	0.027	1.248	0.5	0.0172348
chr6	160482402	160482403	chr6	160486815	160486816	DEL	graphtyper_17125_1_17125	not available	3.332	0.5	0.353167
chr6	161394264	161394265	chr6	161439020	161439021	DEL	graphtyper_17147_1_17147	not available	17.4	0.62	0.607793
chr6	162194352	162194353	chr6	162206637	162206638	DEL	graphtyper_17164_1_17164	0.569	5.743	0.37	0.928008
chr6	165771385	165771386	chr6	148072264	148072265	INV	graphtyper_17222_1_17222	not available	not available	not available	0.557651
chr6	167129524	167129525	chr6	167130939	167130940	DEL	graphtyper_17252_1_17252	not available	3.004	0.62	0.324939
chr6	167932864	167932865	chr6	168197070	168197071	DUP	graphtyper_17271_1_17271	0.551	7.442	0.75	0.170656
chr6	168028974	168028975	chr6	168029879	168029880	DEL	graphtyper_17274_1_17274	0.32	5.023	0.11	0.15055
chr6	168053863	168053864	chr6	168054029	168054030	DEL	graphtyper_17276_1_17276	0.023	0.065	0	0.0190476
chr6	168726039	168726040	chr6	168727038	168727039	DEL	graphtyper_17307_1_17307	not available	0.434	0.75	0.154564
chr6	170095177	170095178	chr6	170095248	170095249	DEL	graphtyper_17359_1_17359	not available	0.449	0.75	0.0888562
chr7	151133	151134	chr7	160556	160557	DEL	graphtyper_17389_1_17389	not available	0.102	0.87	0.304415
chr7	895621	895622	chr7	895684	895685	DEL	graphtyper_17447_1_17447	0.05	6.749	0.5	0.0365225
chr7	1434451	1434452	chr7	1434539	1434540	DEL	graphtyper_17472_1_17472	0.033	3.222	0.5	0.0187887
chr7	2183668	2183669	chr19	40650357	40650358	TRA	graphtyper_17506_1_17506	not available	not available	1	0.934761
chr7	2228508	2228509	chr7	2313418	2313419	DUP	graphtyper_17510_1_17510	0.293	9.406	0.5	0.468153
chr7	2253486	2253487	chr7	2253858	2253859	DEL	graphtyper_17511_1_17511	0.021	0.053	0.5	0.023086
chr7	2707437	2707438	chr7	2709590	2709591	DEL	graphtyper_17526_1_17526	0.333	9.696	0.38	0.592933
chr7	5622155	5622156	chr7	5622685	5622686	DEL	graphtyper_17596_1_17596	0.032	0.385	0.62	0.0242577
chr7	5655749	5655750	chr3	78584380	78584381	TRA	graphtyper_17597_1_17597	not available	not available	0.87	0.905135
chr7	5856399	5856400	chr20	36999350	36999351	TRA	graphtyper_17603_1_17603	not available	not available	0.62	0.952792
chr7	6164725	6164726	chr7	6164818	6164819	DEL	graphtyper_17607_1_17607	0.038	2.98	0.62	0.0385208
chr7	10219745	10219746	chr12	3045776	3045777	TRA	graphtyper_17689_1_17689	not available	not available	0.74	0.807098
chr7	12390003	12390004	chr7	12405391	12405392	DEL	graphtyper_17725_1_17725	0.419	6.671	0.38	0.101366
chr7	12603269	12603270	chr7	12605176	12605177	DEL	graphtyper_17727_1_17727	0.5	11.21	0.25	0.88156
chr7	15840388	15840389	chr7	15848921	15848922	DEL	graphtyper_17793_1_17793	not available	20.6	0.49	0.0609174
chr7	18929911	18929912	chr7	18951958	18951959	DEL	graphtyper_17824_1_17824	0.779	8.907	0.75	0.892234
chr7	20440758	20440759	chrX	19452352	19452353	TRA	graphtyper_17835_1_17835	not available	not available	0.5	0.784626
chr7	22563339	22563340	chr7	22563469	22563470	DEL	graphtyper_17855_1_17855	not available	5.232	0.86	0.472234
chr7	25120851	25120852	chr7	25361305	25361306	INV	graphtyper_17893_1_17893	not available	not available	0.66	0.960608
chr7	27130218	27130219	chr7	27130276	27130277	DEL	graphtyper_17924_1_17924	0.285	14.53	0.5	0.36324
chr7	28696179	28696180	chr1	175302726	175302727	TRA	graphtyper_17938_1_17938	not available	not available	0.5	0.772355
chr7	28984736	28984737	chr7	28994052	28994053	DEL	graphtyper_17944_1_17944	not available	11.27	0.75	0.218268
chr7	30924900	30924901	chr7	30929182	30929183	DEL	graphtyper_17962_1_17962	0.136	12.62	0.36	0.014411
chr7	32973915	32973916	chr7	32976066	32976067	DEL	graphtyper_17996_1_17996	0.592	10.69	0.37	0.965271
chr7	33176620	33176621	chr7	33180197	33180198	DEL	graphtyper_18002_1_18002	0.548	12.01	0.51	0.90448
chr7	33632464	33632465	chr7	34094305	34094306	DEL	graphtyper_18009_1_18009	0.354	36	0.67	0.289356
chr7	33903550	33903551	chr14	58753966	58753967	TRA	graphtyper_18018_1_18018	not available	not available	0.83	0.870442
chr7	34973367	34973368	chr13	83156297	83156298	TRA	graphtyper_18035_1_18035	not available	not available	0.61	0.596695
chr7	36100189	36100190	chr7	36100241	36100242	DEL	graphtyper_18046_1_18046	not available	2.926	0.25	0.0245939
chr7	39621146	39621147	chr7	39621293	39621294	DEL	graphtyper_18096_1_18096	not available	13.9	0.62	0.213428
chr7	39780497	39780498	chr7	39785601	39785602	DEL	graphtyper_18099_1_18099	not available	0.299	0.62	0.124877
chr7	40131107	40131108	chr7	40131549	40131550	DEL	graphtyper_18104_1_18104	0.014	7.049	0.67	0.0550718
chr7	44004024	44004025	chr7	44011281	44011282	DUP	graphtyper_18149_1_18149	0.182	1.081	0	0.0138451
chr7	45528568	45528569	chr7	45570201	45570202	DEL	graphtyper_18176_1_18176	not available	2.65	0.5	0.511772
chr7	47049987	47049988	chr7	47053091	47053092	DEL	graphtyper_18195_1_18195	not available	0.494	0.5	0.00996264
chr7	48352124	48352125	chr7	48362273	48362274	DEL	graphtyper_18216_1_18216	0.606	7.008	0.25	0.522152
chr7	52895505	52895506	chr7	52897217	52897218	DEL	graphtyper_18279_1_18279	not available	1.035	0.25	0.00461109
chr7	53522651	53522652	chr7	53621732	53621733	DEL	graphtyper_18298_1_18298	not available	4.304	0.25	0.00706635
chr7	55763256	55763257	chr7	55767359	55767360	DEL	graphtyper_18340_1_18340	not available	0.731	0	0.0840964
chr7	55839720	55839721	chr7	55857016	55857017	DEL	graphtyper_18343_1_18343	0.43	3.654	0.5	0.445614
chr7	56215173	56215174	chr7	56219388	56219389	DEL	graphtyper_18353_1_18353	not available	3.041	0.13	0.025496
chr7	56543026	56543027	chr7	56563505	56563506	DEL	graphtyper_18360_1_18360	not available	0.75	0.13	0.0394235
chr7	56565339	56565340	chr7	56559755	56559756	INV	graphtyper_18363_1_18363	not available	not available	not available	0.0330864
chr7	62967495	62967496	chr16	51137004	51137005	TRA	graphtyper_18524_1_18524	not available	not available	1	0.503129
chr7	63935778	63935779	chr7	63939524	63939525	DEL	graphtyper_18535_1_18535	not available	1.631	0.24	0.00250882
chr7	64611508	64611509	chr7	64615228	64615229	DEL	graphtyper_18548_1_18548	not available	4.241	0.24	0.0021005
chr7	64941767	64941768	chr18	41608356	41608357	TRA	graphtyper_18556_1_18556	not available	not available	0.5	0.854762
chr7	64972874	64972875	chr7	64973060	64973061	DEL	graphtyper_18558_1_18558	0.029	2.08	0.47	0.0142605
chr7	64977674	64977675	chr7	64977758	64977759	DEL	graphtyper_18559_1_18559	0.031	4.463	0.47	0.014748
chr7	65037430	65037431	chr7	65039558	65039559	DEL	graphtyper_18560_1_18560	not available	not available	not available	0.0152311
chr7	66029484	66029485	chr7	66032110	66032111	DEL	graphtyper_18577_1_18577	not available	3.946	0.5	0.133868
chr7	66191607	66191608	chr1	54563321	54563322	TRA	graphtyper_18581_1_18581	not available	not available	0.87	0.209375
chr7	66913002	66913003	chr7	66915273	66915274	DEL	graphtyper_18590_1_18590	not available	0.67	0.25	0.0376126
chr7	69004953	69004954	chr17	37021839	37021840	TRA	graphtyper_18635_1_18635	not available	not available	0.75	0.945553
chr7	77506129	77506130	chr2	174448508	174448509	TRA	graphtyper_18728_1_18728	not available	not available	0.63	0.856224
chr7	79174597	79174598	chr7	79224747	79224748	DEL	graphtyper_18747_1_18747	not available	7.43	0.38	0.102592
chr7	80914418	80914419	chr5	43086248	43086249	TRA	graphtyper_18780_1_18780	not available	not available	0.49	0.613092
chr7	90317499	90317500	chr7	90317499	90317500	INS	graphtyper_18921_1_18921	not available	not available	not available	0.0259892
chr7	93928115	93928116	chr7	93928115	93928116	INS	graphtyper_18961_1_18961	not available	2.941	not available	0.0301598
chr7	95015304	95015305	chr7	95019828	95019829	DEL	graphtyper_18973_1_18973	not available	1.915	0.5	0.282271
chr7	97117713	97117714	chr7	97118149	97118150	DEL	graphtyper_18995_1_18995	0.243	7.698	0.5	0.906618
chr7	99201896	99201897	chr7	99206350	99206351	DUP	graphtyper_19021_1_19021	0.271	5.259	0.49	0.648813
chr7	99987032	99987033	chr7	99967461	99967462	INV	graphtyper_19032_1_19032	not available	not available	not available	0.318924
chr7	100132253	100132254	chr7	100141390	100141391	DEL	graphtyper_19034_1_19034	not available	3.873	0.62	0.471446
chr7	101039274	101039275	chr7	101040867	101040868	DEL	graphtyper_19044_1_19044	0.291	3.478	0.62	0.0449518
chr7	103240439	103240440	chr7	103243509	103243510	DEL	graphtyper_19091_1_19091	not available	5.564	0.13	0.276163
chr7	104982072	104982073	chr1	182742637	182742638	TRA	graphtyper_19117_1_19117	not available	not available	0.88	0.693946
chr7	106628419	106628420	chr7	106629187	106629188	DEL	graphtyper_19137_1_19137	not available	3.964	0.37	0.143762
chr7	106779578	106779579	chr7	106782311	106782312	DEL	graphtyper_19139_1_19139	not available	4.235	0.38	0.302411
chr7	107443550	107443551	chr2	139329238	139329239	TRA	graphtyper_19144_1_19144	not available	not available	0.83	0.890192
chr7	111408128	111408129	chr7	111443367	111443368	DEL	graphtyper_19201_1_19201	not available	12.23	0.33	0.138834
chr7	112793993	112793994	chr7	112838865	112838866	DUP	graphtyper_19222_1_19222	0.648	6.735	0.25	0.333083
chr7	118492707	118492708	chr7	118523563	118523564	DEL	graphtyper_19280_1_19280	not available	6.699	0	0.105279
chr7	118504655	118504656	chr7	118514872	118514873	DEL	graphtyper_19281_1_19281	not available	3.819	0	0.0375366
chr7	119652224	119652225	chr7	119966778	119966779	DEL	graphtyper_19301_1_19301	not available	17.09	0.37	0.712158
chr7	121047654	121047655	chr14	47771605	47771606	TRA	graphtyper_19326_1_19326	not available	not available	0.81	0.149896
chr7	125880711	125880712	chr7	125982853	125982854	DEL	graphtyper_19388_1_19388	not available	7.765	0.18	0.130107
chr7	126496582	126496583	chr12	45626289	45626290	TRA	graphtyper_19402_1_19402	not available	not available	0.88	0.879304
chr7	128307471	128307472	chr7	128307471	128307472	INS	graphtyper_19427_1_19427	not available	8.287	not available	0.0280969
chr7	128500076	128500077	chr7	128605277	128605278	DUP	graphtyper_19432_1_19432	0.485	3.997	0.75	0.00672765
chr7	128577935	128577936	chr20	2823109	2823110	TRA	graphtyper_19435_1_19435	not available	not available	0.88	0.447609
chr7	128761509	128761510	chr7	128761571	128761572	DEL	graphtyper_19436_1_19436	not available	3.388	0.5	0.391062
chr7	129262049	129262050	chr10	100092123	100092124	TRA	graphtyper_19444_1_19444	not available	not available	0.83	0.843894
chr7	135673417	135673418	chr8	127880168	127880169	TRA	graphtyper_19508_1_19508	not available	not available	0.74	0.904479
chr7	137300977	137300978	chr2	197500344	197500345	TRA	graphtyper_19531_1_19531	not available	not available	0.87	0.903644
chr7	138678848	138678849	chr7	138680427	138680428	DUP	graphtyper_19551_1_19551	0.372	8.257	0.38	0.842189
chr7	140014637	140014638	chr7	140016056	140016057	DEL	graphtyper_19571_1_19571	0.45	6.955	0.64	0.828368
chr7	140356801	140356802	chr3	124027637	124027638	TRA	graphtyper_19576_1_19576	not available	not available	0.83	0.417013
chr7	140621438	140621439	chr9	127451404	127451405	TRA	graphtyper_19583_1_19583	not available	not available	0.88	0.536655
chr7	140652242	140652243	chr7	140652891	140652892	DEL	graphtyper_19586_1_19586	not available	0.124	0.37	0.189038
chr7	143175091	143175092	chr7	143186289	143186290	DEL	graphtyper_19618_1_19618	0.065	9.613	0.25	0.237464
chr7	144091625	144091626	chr7	144099006	144099007	DEL	graphtyper_19625_1_19625	0.12	4.605	0.19	0.214696
chr7	148626910	148626911	chr7	148641588	148641589	DEL	graphtyper_19684_1_19684	not available	4.331	0.63	0.5393
chr7	150536981	150536982	chr7	150546914	150546915	DEL	graphtyper_19721_1_19721	not available	0.671	0.37	0.349258
chr7	150855855	150855856	chr7	150865116	150865117	DEL	graphtyper_19728_1_19728	0.437	7.177	0.37	0.546136
chr7	150875509	150875510	chr7	150878904	150878905	DEL	graphtyper_19729_1_19729	not available	3.504	0.37	0.523024
chr7	157740372	157740373	chr7	157740476	157740477	DEL	graphtyper_19906_1_19906	not available	0.56	0.62	0.368964
chr8	326278	326279	chr8	336579	336580	DEL	graphtyper_20004_1_20004	not available	3.002	0.37	0.00857456
chr8	1804831	1804832	chr8	1813483	1813484	DEL	graphtyper_20081_1_20081	not available	1.605	0.37	0.0712957
chr8	4783738	4783739	chr8	4793963	4793964	DEL	graphtyper_20177_1_20177	not available	3.055	0.47	0.0783816
chr8	6636148	6636149	chr8	6644060	6644061	DEL	graphtyper_20220_1_20220	0.401	3.9	0.62	0.435173
chr8	9140374	9140375	chr8	9140601	9140602	DEL	graphtyper_20245_1_20245	0.039	3.904	0.37	0.0257676
chr8	9175220	9175221	chr8	9182799	9182800	DEL	graphtyper_20248_1_20248	not available	6.773	0.37	0.0685313
chr8	9283299	9283300	chr8	85036753	85036754	INV	graphtyper_20251_1_20251	not available	not available	not available	0.0499345
chr8	9455123	9455124	chr8	9459550	9459551	DEL	graphtyper_20255_1_20255	not available	1.329	0.37	0.0668057
chr8	11431970	11431971	chr8	11437380	11437381	DUP	graphtyper_20282_1_20282	not available	1.077	0.5	0.544207
chr8	11576308	11576309	chr8	11576368	11576369	DEL	graphtyper_20286_1_20286	not available	1.324	0.5	0.265989
chr8	11841941	11841942	chr8	11843855	11843856	DEL	graphtyper_20289_1_20289	0.062	0.185	0.5	0.0111694
chr8	12685232	12685233	chr8	12703123	12703124	DEL	graphtyper_20296_1_20296	not available	1.992	0.5	0.258812
chr8	13006330	13006331	chr8	13006388	13006389	DEL	graphtyper_20300_1_20300	0.427	5.222	0.5	0.540299
chr8	13598373	13598374	chr5	11593268	11593269	TRA	graphtyper_20308_1_20308	not available	not available	0.67	0.931207
chr8	15088569	15088570	chrX	125300090	125300091	TRA	graphtyper_20346_1_20346	not available	not available	0.88	0.428665
chr8	17418975	17418976	chr8	17544121	17544122	DEL	graphtyper_20403_1_20403	0.532	24.6	0.63	0.166554
chr8	18993370	18993371	chr8	19007761	19007762	DEL	graphtyper_20425_1_20425	not available	6.73	0.3	0.202919
chr8	18996082	18996083	chr8	19001474	19001475	DEL	graphtyper_20426_1_20426	not available	7.067	0.3	0.185939
chr8	19256792	19256793	chr8	19257848	19257849	DEL	graphtyper_20430_1_20430	not available	0.707	0.22	0.0531391
chr8	20120074	20120075	chr8	20121032	20121033	DUP	graphtyper_20435_1_20435	not available	0.992	0.37	0.144457
chr8	20220702	20220703	chr8	20220760	20220761	DEL	graphtyper_20437_1_20437	0.052	7.904	0.83	0.0544131
chr8	25181390	25181391	chr8	25183917	25183918	DEL	graphtyper_20508_1_20508	not available	3.452	0.27	0.476711
chr8	26358148	26358149	chr1	224200551	224200552	TRA	graphtyper_20523_1_20523	not available	not available	0.86	0.983584
chr8	28798146	28798147	chr8	28800381	28800382	DEL	graphtyper_20555_1_20555	not available	2.313	0.5	0.409577
chr8	29117986	29117987	chr8	29105845	29105846	INV	graphtyper_20563_1_20563	not available	not available	not available	0.900483
chr8	30676106	30676107	chr8	30682867	30682868	DEL	graphtyper_20586_1_20586	0.594	5.354	0.57	0.791369
chr8	37859140	37859141	chr8	37859198	37859199	DEL	graphtyper_20671_1_20671	0.029	4.281	0.63	0.052242
chr8	38052462	38052463	chr8	38008421	38008422	INV	graphtyper_20675_1_20675	not available	not available	not available	0.936429
chr8	38373011	38373012	chr8	83827625	83827626	INV	graphtyper_20679_1_20679	not available	not available	0.88	0.782529
chr8	38787194	38787195	chr8	38787365	38787366	DEL	graphtyper_20687_1_20687	0.136	18.25	0.38	0.158711
chr8	39499932	39499933	chr8	39516942	39516943	DEL	graphtyper_20695_1_20695	not available	4.443	0.38	0.0262733
chr8	39788369	39788370	chr8	39792047	39792048	DEL	graphtyper_20701_1_20701	0.433	3.7	0.38	0.5489
chr8	39827318	39827319	chr8	39837437	39837438	DEL	graphtyper_20702_1_20702	0.529	1.568	0.38	0.272338
chr8	43319446	43319447	chr12	1818801	1818802	TRA	graphtyper_20756_1_20756	not available	not available	0.99	0.38614
chr8	46785389	46785390	chr8	46785557	46785558	DEL	graphtyper_20793_1_20793	not available	4.211	0	0.287682
chr8	47580668	47580669	chr6	125911663	125911664	TRA	graphtyper_20800_1_20800	not available	not available	not available	0.902566
chr8	51541137	51541138	chr8	51663930	51663931	DUP	graphtyper_20864_1_20864	0.605	2.904	0.25	0.0645961
chr8	57286804	57286805	chr8	57287643	57287644	DEL	graphtyper_20953_1_20953	not available	1.463	0.53	0.0299251
chr8	61202585	61202586	chr8	61202585	61202586	INS	graphtyper_21004_1_21004	not available	9.909	not available	0.259646
chr8	62102869	62102870	chr1	633721	633722	TRA	graphtyper_21012_1_21012	not available	not available	0.88	0.253768
chr8	63768067	63768068	chr8	63783923	63783924	DUP	graphtyper_21033_1_21033	not available	4.254	0.37	0.0354352
chr8	65754167	65754168	chr3	113852492	113852493	TRA	graphtyper_21048_1_21048	not available	not available	0.33	0.758936
chr8	67465341	67465342	chr12	6867532	6867533	TRA	graphtyper_21074_1_21074	not available	not available	0.83	0.81475
chr8	75167892	75167893	chr8	75167892	75167893	INS	graphtyper_21191_1_21191	not available	1.616	not available	0.0342054
chr8	78265943	78265944	chr8	78275526	78275527	DEL	graphtyper_21223_1_21223	not available	3.486	0.63	0.0323029
chr8	79302615	79302616	chr8	79307833	79307834	DEL	graphtyper_21243_1_21243	not available	2.621	0.49	0.047229
chr8	79376886	79376887	chr8	79304022	79304023	INV	graphtyper_21244_1_21244	not available	not available	not available	0.0274846
chr8	79379124	79379125	chr8	79293678	79293679	INV	graphtyper_21246_1_21246	not available	not available	not available	0.0291517
chr8	80637637	80637638	chr8	80637637	80637638	INS	graphtyper_21261_1_21261	not available	3.188	not available	0.195158
chr8	85846401	85846402	chr8	85861098	85861099	DUP	graphtyper_21335_1_21335	not available	4.407	0.64	0.210947
chr8	86658109	86658110	chr8	86660378	86660379	INV	graphtyper_21347_1_21347	not available	not available	0.41	0.114287
chr8	86658317	86658318	chr8	86659071	86659072	INV	graphtyper_21348_1_21348	not available	not available	0.41	0.116414
chr8	86659071	86659072	chr8	86658317	86658318	INV	graphtyper_21349_1_21349	not available	not available	not available	0.116414
chr8	86660375	86660376	chr8	86658112	86658113	INV	graphtyper_21350_1_21350	not available	not available	not available	0.114229
chr8	86774260	86774261	chr8	86778288	86778289	DEL	graphtyper_21353_1_21353	not available	1.34	0.41	0.0694456
chr8	88674178	88674179	chr8	88702834	88702835	DEL	graphtyper_21383_1_21383	not available	2.383	0.41	0.0121791
chr8	93225186	93225187	chr8	93231373	93231374	DEL	graphtyper_21438_1_21438	not available	8.451	0.5	0.037831
chr8	94469421	94469422	chr8	94477979	94477980	DEL	graphtyper_21451_1_21451	0.184	2.894	0.32	0.0266682
chr8	94594256	94594257	chr8	94604948	94604949	DEL	graphtyper_21454_1_21454	not available	4.605	0.62	0.405087
chr8	94712938	94712939	chr8	94715995	94715996	DEL	graphtyper_21460_1_21460	not available	0.655	0.62	0.374859
chr8	95253493	95253494	chr19	18724801	18724802	TRA	graphtyper_21469_1_21469	not available	not available	0.88	0.844564
chr8	96336017	96336018	chr8	96339560	96339561	DEL	graphtyper_21483_1_21483	0.096	13.25	0.81	0.0114442
chr8	99371091	99371092	chr9	136672677	136672678	TRA	graphtyper_21520_1_21520	not available	not available	0.75	0.951789
chr8	99770353	99770354	chr7	52131766	52131767	TRA	graphtyper_21524_1_21524	not available	not available	0.5	0.976071
chr8	101375354	101375355	chr8	101391556	101391557	DEL	graphtyper_21534_1_21534	not available	3.388	0.58	0.700613
chr8	102352232	102352233	chr8	102512811	102512812	INV	graphtyper_21544_1_21544	not available	not available	0.67	0.971791
chr8	103119909	103119910	chr8	103123425	103123426	DEL	graphtyper_21560_1_21560	not available	3.119	0.3	0.555052
chr8	119618193	119618194	chr8	119618322	119618323	DEL	graphtyper_21785_1_21785	not available	5.036	0.36	0.133639
chr8	119829839	119829840	chr19	20150840	20150841	TRA	graphtyper_21790_1_21790	not available	not available	0.88	0.929612
chr8	120354428	120354429	chr8	120645206	120645207	INV	graphtyper_21793_1_21793	not available	not available	0.61	0.958243
chr8	121884158	121884159	chr8	121890622	121890623	DEL	graphtyper_21818_1_21818	not available	1.298	0.62	0.0465178
chr8	123320265	123320266	chr8	123321193	123321194	DEL	graphtyper_21831_1_21831	0.662	11.21	0.5	0.986577
chr8	125525421	125525422	chr22	28670106	28670107	TRA	graphtyper_21863_1_21863	not available	not available	0.83	0.901488
chr8	127880168	127880169	chr7	135673417	135673418	TRA	graphtyper_21896_1_21896	not available	not available	0.74	0.90944
chr8	127880438	127880439	chr7	135673401	135673402	TRA	graphtyper_21897_1_21897	not available	not available	0.74	0.904556
chr8	128092106	128092107	chr8	128099358	128099359	DEL	graphtyper_21900_1_21900	not available	5.755	0.49	0.139537
chr8	130723659	130723660	chr14	74101758	74101759	TRA	graphtyper_21930_1_21930	not available	not available	0.5	0.946915
chr8	130805063	130805064	chr2	208094400	208094401	TRA	graphtyper_21932_1_21932	not available	not available	0.64	0.536854
chr8	132128592	132128593	chr8	132128592	132128593	INS	graphtyper_21953_1_21953	not available	8.149	not available	0.0473741
chr8	132743871	132743872	chr8	132748396	132748397	DEL	graphtyper_21965_1_21965	0.44	6.389	0.38	0.354389
chr8	133982804	133982805	chr6	30725178	30725179	TRA	graphtyper_21987_1_21987	not available	not available	0.83	0.787568
chr8	134212087	134212088	chr8	134212149	134212150	DEL	graphtyper_21990_1_21990	not available	3.821	0.36	0.0261916
chr8	136668038	136668039	chr8	136850128	136850129	DEL	graphtyper_22012_1_22012	not available	10.78	0.26	0.0770843
chr8	137469534	137469535	chr8	141639573	141639574	DEL	graphtyper_22042_1_22042	1	36	0.83	0.935705
chr8	137810509	137810510	chr8	137813490	137813491	DEL	graphtyper_22047_1_22047	not available	1.681	0.26	0.0213508
chr8	137850159	137850160	chr8	137858576	137858577	DUP	graphtyper_22051_1_22051	not available	5.908	0.26	0.024943
chr8	138131311	138131312	chr8	138131311	138131312	INS	graphtyper_22053_1_22053	not available	1.616	not available	0.0243197
chr8	140702406	140702407	chr8	140703227	140703228	INV	graphtyper_22095_1_22095	not available	not available	0.5	0.973088
chr8	143036534	143036535	chr8	143040598	143040599	DEL	graphtyper_22170_1_22170	not available	2.833	0.63	0.187493
chr8	143291967	143291968	chr12	72662874	72662875	TRA	graphtyper_22175_1_22175	not available	not available	0.86	0.174231
chr8	143707403	143707404	chr8	143707474	143707475	DEL	graphtyper_22195_1_22195	0.123	14.95	0.63	0.45981
chr9	113544	113545	chr9	114537	114538	DEL	graphtyper_22241_1_22241	not available	0.066	0.46	0.0948623
chr9	3932366	3932367	chr20	16228848	16228849	TRA	graphtyper_22309_1_22309	not available	not available	0.67	0.696277
chr9	4776941	4776942	chr9	4782088	4782089	DEL	graphtyper_22322_1_22322	not available	2.647	0.37	0.0920672
chr9	10741279	10741280	chr9	10868045	10868046	DEL	graphtyper_22414_1_22414	not available	8.444	0.5	0.146403
chr9	11907393	11907394	chr9	12013492	12013493	DEL	graphtyper_22440_1_22440	not available	7.056	0.5	0.0101113
chr9	16465985	16465986	chr9	16476036	16476037	INV	graphtyper_22500_1_22500	not available	not available	0.83	0.426258
chr9	16470877	16470878	chr9	16475919	16475920	INV	graphtyper_22501_1_22501	not available	not available	0.83	0.415516
chr9	16938589	16938590	chr5	156958388	156958389	TRA	graphtyper_22507_1_22507	not available	not available	0.88	0.391091
chr9	24087593	24087594	chr9	24091181	24091182	DEL	graphtyper_22607_1_22607	not available	3.385	0.33	0.0292849
chr9	24518324	24518325	chr9	24546722	24546723	INV	graphtyper_22616_1_22616	not available	not available	0.33	0.0429355
chr9	27194805	27194806	chr9	27296013	27296014	DUP	graphtyper_22652_1_22652	0.732	7.167	0.53	0.515859
chr9	28802525	28802526	chr4	74723597	74723598	TRA	graphtyper_22680_1_22680	not available	not available	0.67	0.651958
chr9	30620807	30620808	chr9	30705227	30705228	DEL	graphtyper_22718_1_22718	not available	8.053	0.37	0.0770843
chr9	31165350	31165351	chr9	31252692	31252693	DEL	graphtyper_22726_1_22726	not available	9.757	0.37	0.0770843
chr9	32253189	32253190	chr9	32342825	32342826	DEL	graphtyper_22742_1_22742	not available	9.917	0.37	0.44537
chr9	34049836	34049837	chr9	34049836	34049837	INS	graphtyper_22770_1_22770	not available	3.322	not available	0.261729
chr9	36192437	36192438	chr3	42796864	42796865	TRA	graphtyper_22800_1_22800	not available	not available	0.62	0.871084
chr9	37357900	37357901	chr9	37357974	37357975	DEL	graphtyper_22816_1_22816	0.019	14.15	0.37	0.294012
chr9	40903760	40903761	chr9	43206180	43206181	DEL	graphtyper_22857_1_22857	0.129	4.713	0.33	0.0100968
chr9	42231705	42231706	chr9	42242754	42242755	DEL	graphtyper_22865_1_22865	not available	0.019	0.07	0.0019537
chr9	42903445	42903446	chr9	42906009	42906010	DEL	graphtyper_22869_1_22869	not available	0.316	not available	0.00253779
chr9	68848685	68848686	chr10	85355497	85355498	TRA	graphtyper_22898_1_22898	not available	not available	0.67	0.880854
chr9	70146889	70146890	chr9	70148983	70148984	DEL	graphtyper_22916_1_22916	not available	2.746	0.3	0.203723
chr9	70186957	70186958	chr9	70199706	70199707	DEL	graphtyper_22917_1_22917	not available	2.338	0.3	0.21882
chr9	73545190	73545191	chr9	73549068	73549069	DEL	graphtyper_22976_1_22976	not available	11.2	0.38	0.0782249
chr9	78316971	78316972	chr12	2749692	2749693	TRA	graphtyper_23043_1_23043	not available	not available	not available	0.947552
chr9	85858555	85858556	chr9	85861254	85861255	DEL	graphtyper_23139_1_23139	not available	4.421	0.67	0.168258
chr9	86414918	86414919	chr9	86423796	86423797	DUP	graphtyper_23144_1_23144	not available	2.473	0.5	0.138608
chr9	87259642	87259643	chr9	87264650	87264651	DEL	graphtyper_23152_1_23152	not available	5.812	0.75	0.253055
chr9	90233054	90233055	chr9	90236311	90236312	DEL	graphtyper_23202_1_23202	not available	0.888	0.29	0.0496694
chr9	90751572	90751573	chr9	90751630	90751631	DEL	graphtyper_23207_1_23207	not available	3.59	0.29	0.035737
chr9	91633533	91633534	chr9	91641015	91641016	DEL	graphtyper_23220_1_23220	not available	2.511	0.5	0.190958
chr9	91722146	91722147	chr9	91725486	91725487	DEL	graphtyper_23225_1_23225	0.499	10.46	0.67	0.942322
chr9	92132238	92132239	chr9	92136881	92136882	DEL	graphtyper_23233_1_23233	not available	2.959	0.25	0.164893
chr9	92545025	92545026	chr3	82095621	82095622	TRA	graphtyper_23240_1_23240	not available	not available	0.5	0.764217
chr9	92835393	92835394	chr8	128826901	128826902	TRA	graphtyper_23241_1_23241	not available	not available	0.83	0.795419
chr9	92882375	92882376	chr9	92883123	92883124	DEL	graphtyper_23243_1_23243	not available	0.143	0.62	0.107324
chr9	99880628	99880629	chrX	68014722	68014723	TRA	graphtyper_23330_1_23330	not available	not available	not available	0.479075
chr9	102516425	102516426	chr9	102516425	102516426	INS	graphtyper_23369_1_23369	not available	10.39	not available	0.0307063
chr9	105551355	105551356	chr9	105551598	105551599	DEL	graphtyper_23434_1_23434	not available	8.497	0.47	0.0454292
chr9	109533047	109533048	chr9	109534418	109534419	DEL	graphtyper_23476_1_23476	not available	4.012	0.31	0.252145
chr9	110797946	110797947	chr8	70713818	70713819	TRA	graphtyper_23498_1_23498	not available	not available	0.67	0.546535
chr9	111631740	111631741	chr9	111639857	111639858	DEL	graphtyper_23516_1_23516	0.292	21.2	0.25	0.0746703
chr9	112749202	112749203	chr9	112749310	112749311	DEL	graphtyper_23536_1_23536	not available	4.235	0.37	0.199846
chr9	112869965	112869966	chr9	112874110	112874111	DEL	graphtyper_23537_1_23537	0.088	9.998	0.37	0.0452611
chr9	118824203	118824204	chr2	212763669	212763670	TRA	graphtyper_23604_1_23604	not available	not available	0.75	0.577253
chr9	119027796	119027797	chr2	207625257	207625258	TRA	graphtyper_23606_1_23606	not available	not available	0.75	0.981439
chr9	120926413	120926414	chr9	120927426	120927427	DEL	graphtyper_23624_1_23624	0.09	8.101	0.38	0.0625633
chr9	121100304	121100305	chr9	121131676	121131677	INV	graphtyper_23629_1_23629	not available	not available	0.38	0.81836
chr9	121942581	121942582	chr20	13735494	13735495	TRA	graphtyper_23646_1_23646	not available	not available	0.67	0.770546
chr9	122566422	122566423	chr9	122568550	122568551	DEL	graphtyper_23651_1_23651	0.155	5.985	0.25	0.0760421
chr9	123855404	123855405	chr7	84132664	84132665	TRA	graphtyper_23669_1_23669	not available	not available	0.87	0.934548
chr9	125364189	125364190	chr9	125364267	125364268	DEL	graphtyper_23689_1_23689	not available	3.183	0.55	0.0859187
chr9	127469919	127469920	chr9	127471741	127471742	DEL	graphtyper_23711_1_23711	not available	0.204	0.63	0.518062
chr9	128110310	128110311	chr9	128111888	128111889	DEL	graphtyper_23723_1_23723	not available	0.259	0.63	0.522554
chr9	129172382	129172383	chr9	129187001	129187002	INV	graphtyper_23745_1_23745	not available	not available	0.38	0.73638
chr9	129176480	129176481	chr9	129187443	129187444	INV	graphtyper_23746_1_23746	not available	not available	0.5	0.727349
chr9	129187000	129187001	chr9	129172383	129172384	INV	graphtyper_23747_1_23747	not available	not available	not available	0.736384
chr9	129187441	129187442	chr9	129176482	129176483	INV	graphtyper_23748_1_23748	not available	not available	not available	0.727366
chr9	129382460	129382461	chr10	71246834	71246835	TRA	graphtyper_23752_1_23752	not available	not available	0.81	0.836657
chr9	129586204	129586205	chr15	41197833	41197834	TRA	graphtyper_23756_1_23756	not available	not available	1	0.759228
chr9	129611565	129611566	chr9	129612495	129612496	DEL	graphtyper_23757_1_23757	0.24	5.948	0.38	0.250769
chr9	131531203	131531204	chr9	131531203	131531204	INS	graphtyper_23789_1_23789	not available	9.747	not available	0.204063
chr9	132876360	132876361	chr6	56896164	56896165	TRA	graphtyper_23815_1_23815	not available	not available	1	0.951189
chr9	133019403	133019404	chr9	133021187	133021188	DEL	graphtyper_23818_1_23818	not available	2.972	0.56	0.268533
chr9	134078304	134078305	chr9	134081868	134081869	DEL	graphtyper_23864_1_23864	not available	0.303	0.38	0.270179
chr9	134167427	134167428	chr9	134169184	134169185	DEL	graphtyper_23866_1_23866	not available	2.815	0.38	0.281238
chr9	135255386	135255387	chr9	135418488	135418489	DUP	graphtyper_23907_1_23907	not available	1.555	0.75	0.740771
chr9	136669717	136669718	chr9	136669909	136669910	DEL	graphtyper_23959_1_23959	0.389	17.79	0.62	0.0431665
chr9	136670330	136670331	chr9	136671922	136671923	DEL	graphtyper_23960_1_23960	0.531	18.65	0.62	0.351072
chr9	137285633	137285634	chr9	137291843	137291844	DEL	graphtyper_23984_1_23984	not available	0.199	0.63	0.593161
chr9	137460084	137460085	chr9	137460201	137460202	DEL	graphtyper_23993_1_23993	0.049	4.174	0.63	0.0225531
chr9	137479609	137479610	chr9	137514866	137514867	DEL	graphtyper_23996_1_23996	0.612	6.925	0.82	0.23727
chr10	1180344	1180345	chr10	1180432	1180433	DEL	graphtyper_24062_1_24062	0.027	2.874	0.36	0.0142736
chr10	4051805	4051806	chr10	4051805	4051806	INS	graphtyper_24148_1_24148	not available	3.242	not available	0.0259871
chr10	5271259	5271260	chr10	5275641	5275642	DEL	graphtyper_24177_1_24177	not available	5.643	0.25	0.459418
chr10	6653458	6653459	chr14	32605544	32605545	TRA	graphtyper_24205_1_24205	not available	not available	0.67	0.935372
chr10	11383694	11383695	chr10	11397970	11397971	DEL	graphtyper_24283_1_24283	not available	8.486	0.37	0.423256
chr10	12058330	12058331	chr10	12124162	12124163	DUP	graphtyper_24295_1_24295	0.358	10.23	0.67	0.474986
chr10	16592075	16592076	chr10	16592142	16592143	DEL	graphtyper_24377_1_24377	0.021	1.422	0.44	0.0323047
chr10	19864319	19864320	chr10	20087642	20087643	DEL	graphtyper_24421_1_24421	0.523	23.5	0.6	0.411799
chr10	21862626	21862627	chr10	21872267	21872268	DEL	graphtyper_24441_1_24441	not available	0.428	0.5	0.403528
chr10	24411280	24411281	chr10	24411280	24411281	INS	graphtyper_24472_1_24472	not available	6.247	not available	0.0833294
chr10	27314816	27314817	chr10	27341070	27341071	INV	graphtyper_24509_1_24509	not available	not available	0.5	0.315984
chr10	28533147	28533148	chr10	28533147	28533148	INS	graphtyper_24532_1_24532	not available	19.43	not available	0.160662
chr10	31752106	31752107	chr10	31759260	31759261	DEL	graphtyper_24579_1_24579	not available	11.27	0.75	0.461112
chr10	33908129	33908130	chr10	33914478	33914479	DEL	graphtyper_24609_1_24609	not available	5.806	0.63	0.558571
chr10	34533329	34533330	chr12	55079200	55079201	TRA	graphtyper_24620_1_24620	not available	not available	0.88	0.960603
chr10	35444135	35444136	chr10	35444189	35444190	DEL	graphtyper_24631_1_24631	not available	1.578	0.33	0.216359
chr10	35606316	35606317	chr10	35610219	35610220	DEL	graphtyper_24632_1_24632	0.173	7.137	0.25	0.163651
chr10	35912509	35912510	chr3	169484019	169484020	TRA	graphtyper_24637_1_24637	not available	not available	1	0.885618
chr10	38301446	38301447	chr10	38310319	38310320	DUP	graphtyper_24671_1_24671	not available	2.091	0.25	0.00476139
chr10	42494831	42494832	chr10	42494979	42494980	DEL	graphtyper_24766_1_24766	not available	2.031	0.53	0.130627
chr10	45196970	45196971	chr10	45198307	45198308	DEL	graphtyper_24804_1_24804	not available	1.73	0.25	0.0257797
chr10	48989922	48989923	chr10	48999141	48999142	DEL	graphtyper_24843_1_24843	not available	0.973	0.37	0.152173
chr10	49454627	49454628	chr10	49454681	49454682	DEL	graphtyper_24850_1_24850	0.027	2.583	0.37	0.0190777
chr10	52734693	52734694	chrY	15091733	15091734	TRA	graphtyper_24892_1_24892	not available	not available	not available	0.033043
chr10	56567521	56567522	chr10	56724585	56724586	DEL	graphtyper_24959_1_24959	not available	9.069	0.25	0.0534099
chr10	61428812	61428813	chr10	61428987	61428988	DEL	graphtyper_25034_1_25034	0.366	10.21	0.63	0.961608
chr10	62665899	62665900	chr10	62671132	62671133	DEL	graphtyper_25042_1_25042	not available	19.06	0.47	0.145324
chr10	63664646	63664647	chr1	162720490	162720491	TRA	graphtyper_25053_1_25053	not available	not available	0.83	0.792787
chr10	65564326	65564327	chr10	65576723	65576724	DEL	graphtyper_25089_1_25089	not available	4.265	0.25	0.0074924
chr10	65571166	65571167	chr10	65578067	65578068	DEL	graphtyper_25090_1_25090	not available	1.853	0.25	0.00723173
chr10	67025896	67025897	chr1	74445908	74445909	TRA	graphtyper_25122_1_25122	not available	not available	0.5	0.872849
chr10	68153146	68153147	chr11	79275707	79275708	TRA	graphtyper_25139_1_25139	not available	not available	0.74	0.574477
chr10	68844796	68844797	chr10	68847443	68847444	DUP	graphtyper_25156_1_25156	not available	3.261	0.5	0.503953
chr10	69297616	69297617	chr10	69300784	69300785	DEL	graphtyper_25169_1_25169	not available	4.183	0.81	0.509967
chr10	71296708	71296709	chr10	71296858	71296859	DEL	graphtyper_25194_1_25194	0.457	7.949	0.66	0.733274
chr10	73249889	73249890	chr10	73250022	73250023	DEL	graphtyper_25217_1_25217	0.025	0.495	0.67	0.0185278
chr10	74745536	74745537	chr10	74744660	74744661	INV	graphtyper_25234_1_25234	not available	not available	not available	0.244262
chr10	85355493	85355494	chr6	125370914	125370915	TRA	graphtyper_25352_1_25352	not available	not available	0.59	0.786195
chr10	86545759	86545760	chr11	83317921	83317922	TRA	graphtyper_25373_1_25373	not available	not available	0.83	0.460713
chr10	86753653	86753654	chr10	86753653	86753654	INS	graphtyper_25376_1_25376	not available	10.5	not available	0.211367
chr10	87009393	87009394	chr10	87010027	87010028	DEL	graphtyper_25380_1_25380	not available	4.426	0.63	0.11083
chr10	87026069	87026070	chr10	87028226	87028227	DEL	graphtyper_25381_1_25381	not available	0.071	0.63	0.146949
chr10	92593877	92593878	chr10	92606078	92606079	DEL	graphtyper_25443_1_25443	not available	5.547	0.83	0.638735
chr10	93282081	93282082	chr10	93286066	93286067	DEL	graphtyper_25449_1_25449	not available	1.13	0.5	0.376495
chr10	94286918	94286919	chr10	94289197	94289198	DEL	graphtyper_25461_1_25461	not available	2.981	0.63	0.344364
chr10	96521587	96521588	chr10	96521861	96521862	DEL	graphtyper_25486_1_25486	0.174	32	0.5	0.107953
chr10	97584414	97584415	chr10	97584414	97584415	INS	graphtyper_25498_1_25498	not available	5.744	not available	0.0879075
chr10	97745470	97745471	chr10	97733555	97733556	INV	graphtyper_25504_1_25504	not available	not available	not available	0.962178
chr10	98075407	98075408	chr10	98077719	98077720	DEL	graphtyper_25511_1_25511	not available	12	0.5	0.296591
chr10	98410182	98410183	chr10	98411271	98411272	DEL	graphtyper_25515_1_25515	0.522	12.22	0.5	0.825402
chr10	100298336	100298337	chr10	100305843	100305844	DEL	graphtyper_25532_1_25532	0.538	9.436	0.57	0.888225
chr10	101591841	101591842	chr10	101595639	101595640	DEL	graphtyper_25544_1_25544	0.549	19.07	0.74	0.707631
chr10	103548414	103548415	chr10	103551394	103551395	DUP	graphtyper_25569_1_25569	not available	not available	not available	0.610124
chr10	107191514	107191515	chr11	87053565	87053566	TRA	graphtyper_25608_1_25608	not available	not available	0.54	0.566921
chr10	113653021	113653022	chr10	113653149	113653150	DEL	graphtyper_25673_1_25673	0.419	8.096	0.5	0.763414
chr10	114784362	114784363	chr12	3346724	3346725	TRA	graphtyper_25687_1_25687	not available	not available	0.75	0.770087
chr10	119109086	119109087	chr10	119170793	119170794	DUP	graphtyper_25727_1_25727	0.245	11.29	0.63	0.519042
chr10	119572786	119572787	chr10	119573903	119573904	DEL	graphtyper_25741_1_25741	not available	7.837	0.63	0.0357929
chr10	119726065	119726066	chr10	119726123	119726124	DEL	graphtyper_25744_1_25744	0.087	1.317	0.63	0.0533867
chr10	120098332	120098333	chr6	8490036	8490037	TRA	graphtyper_25749_1_25749	not available	not available	1	0.865172
chr10	120811171	120811172	chr10	120812632	120812633	DEL	graphtyper_25758_1_25758	not available	1.467	0.63	0.270428
chr10	131095230	131095231	chr10	131095231	131095232	INS	graphtyper_25941_1_25941	not available	0.131	not available	0.0363535
chr10	131811547	131811548	chr10	131834523	131834524	DEL	graphtyper_25971_1_25971	not available	0.035	0.86	0.0561131
chr10	131815260	131815261	chr10	131834523	131834524	DEL	graphtyper_25972_1_25972	not available	0.106	0.86	0.0523005
chr10	132965127	132965128	chr10	132965229	132965230	DEL	graphtyper_26037_1_26037	not available	not available	not available	0.0337691
chr10	133314534	133314535	chr10	133328759	133328760	DUP	graphtyper_26065_1_26065	0.248	5.992	0.75	0.0965505
chr11	3383614	3383615	chr11	3387163	3387164	DEL	graphtyper_26175_1_26175	not available	0.104	0.62	0.276666
chr11	4250922	4250923	chr11	4306289	4306290	DEL	graphtyper_26188_1_26188	0.057	0.563	0.25	0.0069549
chr11	4394277	4394278	chr6	46277406	46277407	TRA	graphtyper_26189_1_26189	not available	not available	0.67	0.888466
chr11	4974987	4974988	chr2	236476879	236476880	TRA	graphtyper_26200_1_26200	not available	not available	0.63	0.787191
chr11	4991664	4991665	chr11	4992333	4992334	DEL	graphtyper_26201_1_26201	0.272	5.096	0.25	0.779957
chr11	5044590	5044591	chr11	5052056	5052057	DEL	graphtyper_26202_1_26202	0.099	1.789	0.25	0.0661362
chr11	5862724	5862725	chr11	5915396	5915397	DUP	graphtyper_26220_1_26220	0.092	2.212	0.25	0.152526
chr11	6168456	6168457	chr11	6171769	6171770	DEL	graphtyper_26226_1_26226	0.089	10.74	0.38	0.150605
chr11	6791133	6791134	chr11	6791133	6791134	INS	graphtyper_26233_1_26233	not available	3.238	not available	0.0499207
chr11	7331230	7331231	chr13	87376010	87376011	TRA	graphtyper_26244_1_26244	not available	not available	not available	0.9595
chr11	8393086	8393087	chr15	75502564	75502565	TRA	graphtyper_26261_1_26261	not available	not available	0.88	0.887092
chr11	10552120	10552121	chr11	10617661	10617662	DEL	graphtyper_26304_1_26304	0.405	19.05	0.87	0.211042
chr11	16758050	16758051	chr11	16758148	16758149	DUP	graphtyper_26367_1_26367	0.025	2.408	0.69	0.0289864
chr11	18214354	18214355	chr11	18214408	18214409	DEL	graphtyper_26383_1_26383	not available	2.716	0.42	0.244531
chr11	18608920	18608921	chr11	18608985	18608986	DEL	graphtyper_26388_1_26388	0.051	25.9	0.46	0.0532984
chr11	21165562	21165563	chr11	21194305	21194306	DEL	graphtyper_26417_1_26417	not available	9.431	0.56	0.108124
chr11	22768687	22768688	chr3	78521465	78521466	TRA	graphtyper_26442_1_26442	not available	not available	0.67	0.738639
chr11	23728303	23728304	chr11	23733252	23733253	DEL	graphtyper_26455_1_26455	not available	not available	not available	0.0126184
chr11	25140855	25140856	chr2	40751313	40751314	TRA	graphtyper_26487_1_26487	not available	not available	0.67	0.525942
chr11	30557225	30557226	chr5	22117447	22117448	TRA	graphtyper_26574_1_26574	not available	not available	0.5	0.946577
chr11	32575416	32575417	chr11	32708133	32708134	DEL	graphtyper_26600_1_26600	0.371	28.1	0.5	0.846322
chr11	33665346	33665347	chr11	33665415	33665416	DEL	graphtyper_26617_1_26617	not available	0.647	0.5	0.303896
chr11	34949594	34949595	chr10	96966526	96966527	TRA	graphtyper_26637_1_26637	not available	not available	0.67	0.918189
chr11	37947398	37947399	chr11	37968664	37968665	DEL	graphtyper_26676_1_26676	not available	6.96	0.25	0.0770843
chr11	41848310	41848311	chr5	24370652	24370653	TRA	graphtyper_26738_1_26738	not available	not available	0.63	0.408755
chr11	43065838	43065839	chr11	43066004	43066005	DEL	graphtyper_26753_1_26753	not available	1.581	0.38	0.19424
chr11	48299836	48299837	chr11	48306281	48306282	DEL	graphtyper_26804_1_26804	0.092	2.983	0.25	0.137393
chr11	48355845	48355846	chr11	48978824	48978825	INV	graphtyper_26806_1_26806	not available	not available	0.25	0.0250351
chr11	49056092	49056093	chr11	49082570	49082571	DEL	graphtyper_26855_1_26855	0.185	1.612	0.25	0.0292629
chr11	49332095	49332096	chr11	49403003	49403004	DEL	graphtyper_26860_1_26860	not available	0.894	0.3	0.00273765
chr11	49898883	49898884	chr11	49898883	49898884	INS	graphtyper_26872_1_26872	not available	0.234	not available	0.00362397
chr11	50188372	50188373	chr11	50230489	50230490	DEL	graphtyper_26874_1_26874	not available	1.573	0.25	0.00192619
chr11	55285538	55285539	chr8	65602628	65602629	TRA	graphtyper_26975_1_26975	not available	not available	0.5	0.136457
chr11	55326428	55326429	chr11	55331710	55331711	DEL	graphtyper_26976_1_26976	not available	3.168	0	0.0102485
chr11	55605403	55605404	chr18	79069272	79069273	TRA	graphtyper_26992_1_26992	not available	not available	0.87	0.821835
chr11	55654857	55654858	chr11	55836165	55836166	DEL	graphtyper_26994_1_26994	0.105	5.291	0	0.00910297
chr11	56793552	56793553	chr11	56826782	56826783	DEL	graphtyper_27020_1_27020	0.093	2.496	0.25	0.430695
chr11	58689803	58689804	chr2	206159518	206159519	TRA	graphtyper_27047_1_27047	not available	not available	0.75	0.603258
chr11	58790137	58790138	chr11	58796307	58796308	DEL	graphtyper_27050_1_27050	not available	2.894	0.63	0.282838
chr11	66536621	66536622	chr11	66537678	66537679	DEL	graphtyper_27163_1_27163	0.035	1.02	0.63	0.0206241
chr11	66537666	66537667	chr11	66537994	66537995	DEL	graphtyper_27165_1_27165	0.023	0.033	0.63	0.0176946
chr11	67999206	67999207	chr4	151444034	151444035	TRA	graphtyper_27185_1_27185	not available	not available	0.67	0.42524
chr11	68281724	68281725	chr11	68283747	68283748	DEL	graphtyper_27190_1_27190	not available	3.077	0.63	0.35032
chr11	70163987	70163988	chr4	147922407	147922408	TRA	graphtyper_27223_1_27223	not available	not available	0.5	0.956447
chr11	71501698	71501699	chr11	71504675	71504676	DEL	graphtyper_27237_1_27237	0.076	0.153	0.5	0.015665
chr11	71601966	71601967	chr11	71608032	71608033	DEL	graphtyper_27240_1_27240	not available	1.307	0	0.282782
chr11	72278302	72278303	chr20	2822535	2822536	TRA	graphtyper_27251_1_27251	not available	not available	1	0.460592
chr11	74085505	74085506	chr11	74085919	74085920	DEL	graphtyper_27275_1_27275	0.621	18.74	0.67	0.885511
chr11	79275706	79275707	chr10	68153147	68153148	TRA	graphtyper_27335_1_27335	not available	not available	0.74	0.574471
chr11	81272308	81272309	chr11	81306779	81306780	DEL	graphtyper_27355_1_27355	not available	8.252	0.5	0.0770843
chr11	83083798	83083799	chr11	83083891	83083892	DEL	graphtyper_27387_1_27387	not available	2.643	0.38	0.076116
chr11	83126525	83126526	chr11	83135085	83135086	DEL	graphtyper_27388_1_27388	not available	3.828	0.38	0.245663
chr11	83315283	83315284	chr17	43409596	43409597	TRA	graphtyper_27389_1_27389	not available	not available	0.81	0.81308
chr11	86621325	86621326	chr11	86622975	86622976	DEL	graphtyper_27434_1_27434	not available	9.356	0.5	0.41427
chr11	89646121	89646122	chr11	89656663	89656664	DEL	graphtyper_27476_1_27476	not available	3.143	0.18	0.0836304
chr11	89731690	89731691	chr11	89735408	89735409	DEL	graphtyper_27477_1_27477	not available	0.751	0.18	0.0431219
chr11	89923864	89923865	chr11	90555674	90555675	INV	graphtyper_27479_1_27479	not available	not available	0.5	0.0089993
chr11	90350590	90350591	chr10	96658835	96658836	TRA	graphtyper_27488_1_27488	not available	not available	0.63	0.930998
chr11	90849119	90849120	chr11	90850364	90850365	DEL	graphtyper_27497_1_27497	not available	1.102	0.25	0.0112382
chr11	93286998	93286999	chr11	93296739	93296740	DEL	graphtyper_27536_1_27536	not available	5.501	0.5	0.0759563
chr11	93762053	93762054	chr11	93763096	93763097	DEL	graphtyper_27546_1_27546	0.049	3.815	0.5	0.0483619
chr11	101960680	101960681	chr1	67870229	67870230	TRA	graphtyper_27689_1_27689	not available	not available	0.82	0.420986
chr11	110392827	110392828	chr9	72842140	72842141	TRA	graphtyper_27794_1_27794	not available	not available	0.65	0.179323
chr11	111293485	111293486	chr11	111297462	111297463	DEL	graphtyper_27808_1_27808	not available	17.31	0.2	0.411829
chr11	112709808	112709809	chr11	112720985	112720986	DEL	graphtyper_27814_1_27814	not available	6.589	0.5	0.390564
chr11	113799414	113799415	chr11	113801481	113801482	DEL	graphtyper_27818_1_27818	not available	25	0.48	0.408993
chr11	115312468	115312469	chr11	115424632	115424633	DEL	graphtyper_27838_1_27838	not available	18.19	0.67	0.601581
chr11	115732574	115732575	chr11	115742707	115742708	INV	graphtyper_27839_1_27839	not available	not available	0.5	0.0274358
chr11	116497263	116497264	chr11	116497412	116497413	DUP	graphtyper_27849_1_27849	not available	9.189	0.5	0.311921
chr11	116500583	116500584	chr11	116500662	116500663	DEL	graphtyper_27850_1_27850	not available	8.23	0.5	0.349989
chr11	117918706	117918707	chr11	117918766	117918767	DEL	graphtyper_27872_1_27872	0.502	3.557	0.63	0.252014
chr11	119729729	119729730	chr11	119730708	119730709	DEL	graphtyper_27904_1_27904	not available	10.2	0.48	0.509848
chr11	124037300	124037301	chr11	124050751	124050752	DEL	graphtyper_27956_1_27956	0.106	4.569	0.48	0.0314614
chr11	126285364	126285365	chr11	126307513	126307514	DEL	graphtyper_27982_1_27982	0.26	22.5	0.67	0.412121
chr11	127178620	127178621	chr11	127192465	127192466	DEL	graphtyper_27994_1_27994	not available	10.45	0.5	0.319137
chr11	127405118	127405119	chr11	127410093	127410094	DEL	graphtyper_27997_1_27997	not available	7.405	0.5	0.0823626
chr11	128651674	128651675	chr11	128653233	128653234	DEL	graphtyper_28013_1_28013	not available	3.032	0.49	0.358432
chr11	134786087	134786088	chr11	134832505	134832506	INV	graphtyper_28125_1_28125	not available	not available	0.61	0.153406
chr11	134832505	134832506	chr11	134786087	134786088	INV	graphtyper_28129_1_28129	not available	not available	not available	0.153406
chr12	555905	555906	chr12	608927	608928	DUP	graphtyper_28155_1_28155	0.323	8.543	0.75	0.194063
chr12	2760497	2760498	chr12	2761885	2761886	DEL	graphtyper_28207_1_28207	not available	0.985	0.74	0.410771
chr12	2884660	2884661	chr2	137607178	137607179	TRA	graphtyper_28214_1_28214	not available	not available	0.62	0.689676
chr12	3499150	3499151	chr13	77793678	77793679	TRA	graphtyper_28225_1_28225	not available	not available	0.67	0.810347
chr12	4693296	4693297	chr12	4693296	4693297	INS	graphtyper_28250_1_28250	not available	2.17	not available	0.0277149
chr12	5744033	5744034	chr12	5744239	5744240	DEL	graphtyper_28269_1_28269	0.557	10.58	0.62	0.973769
chr12	6310372	6310373	chr12	6310969	6310970	DEL	graphtyper_28277_1_28277	0.119	6.334	0.62	0.0320321
chr12	6884673	6884674	chr12	6884724	6884725	DEL	graphtyper_28289_1_28289	not available	3.802	0.63	0.371437
chr12	7176230	7176231	chr8	128827533	128827534	TRA	graphtyper_28291_1_28291	not available	not available	0.88	0.795411
chr12	7419118	7419119	chr3	75065567	75065568	TRA	graphtyper_28293_1_28293	not available	not available	0.88	0.699063
chr12	7563756	7563757	chr12	7568641	7568642	DEL	graphtyper_28297_1_28297	not available	0.492	0.63	0.39545
chr12	7647044	7647045	chr12	7647994	7647995	DEL	graphtyper_28298_1_28298	not available	4.071	0.63	0.18101
chr12	7691443	7691444	chr12	7700103	7700104	DEL	graphtyper_28304_1_28304	0.175	3.476	0.63	0.0637351
chr12	7732615	7732616	chr12	7745561	7745562	DEL	graphtyper_28307_1_28307	0.261	0.798	0.63	0.0868874
chr12	8508890	8508891	chr12	8512499	8512500	DEL	graphtyper_28319_1_28319	not available	4.788	0.63	0.146365
chr12	8741161	8741162	chr12	8746553	8746554	DEL	graphtyper_28321_1_28321	not available	3.638	0.63	0.296936
chr12	9130563	9130564	chr12	9136761	9136762	DEL	graphtyper_28330_1_28330	not available	7.277	0.36	0.258836
chr12	10785486	10785487	chr15	62015570	62015571	TRA	graphtyper_28363_1_28363	not available	not available	not available	0.877678
chr12	10984397	10984398	chr12	10992044	10992045	INV	graphtyper_28369_1_28369	not available	not available	0.25	0.606898
chr12	11271478	11271479	chr12	11357366	11357367	DEL	graphtyper_28375_1_28375	0.105	2.144	0.25	0.00611593
chr12	11557213	11557214	chr12	11557265	11557266	DEL	graphtyper_28380_1_28380	not available	2.37	0.45	0.211162
chr12	12481743	12481744	chr12	12484180	12484181	DEL	graphtyper_28395_1_28395	not available	4.73	0.63	0.611392
chr12	14680720	14680721	chr11	86109764	86109765	TRA	graphtyper_28425_1_28425	not available	not available	0.88	0.767435
chr12	14803630	14803631	chr12	14805149	14805150	INV	graphtyper_28427_1_28427	not available	not available	0.63	0.519325
chr12	16817319	16817320	chr4	2940123	2940124	TRA	graphtyper_28447_1_28447	not available	not available	0.83	0.866422
chr12	19444961	19444962	chr12	19448746	19448747	DEL	graphtyper_28489_1_28489	not available	1.649	0.5	0.202014
chr12	24770494	24770495	chr3	128953538	128953539	TRA	graphtyper_28560_1_28560	not available	not available	0.87	0.73766
chr12	27787430	27787431	chrX	34910158	34910159	TRA	graphtyper_28597_1_28597	not available	not available	0.83	0.193805
chr12	30948942	30948943	chr12	30980438	30980439	DUP	graphtyper_28650_1_28650	0.372	4.077	0.75	0.430495
chr12	31747436	31747437	chr12	31761802	31761803	DEL	graphtyper_28671_1_28671	not available	0.952	0.5	0.449414
chr12	31794236	31794237	chr12	31810887	31810888	DEL	graphtyper_28673_1_28673	not available	0.063	0.5	0.243855
chr12	33917637	33917638	chr12	33926533	33926534	DEL	graphtyper_28718_1_28718	not available	0.367	0.25	0.00504881
chr12	39084120	39084121	chr12	39089334	39089335	DEL	graphtyper_28899_1_28899	not available	5.883	0.19	0.0187504
chr12	40423783	40423784	chr12	40427846	40427847	DEL	graphtyper_28925_1_28925	not available	9.443	0.58	0.039577
chr12	44879384	44879385	chr12	44889752	44889753	DEL	graphtyper_28993_1_28993	not available	4.901	0.5	0.320681
chr12	47059201	47059202	chr12	48408101	48408102	INV	graphtyper_29028_1_29028	not available	not available	1	0.231883
chr12	49837720	49837721	chr12	49837720	49837721	INS	graphtyper_29072_1_29072	not available	5.238	not available	0.0219129
chr12	50983022	50983023	chr12	50986545	50986546	DEL	graphtyper_29087_1_29087	0.068	8.01	0.37	0.0469967
chr12	53158376	53158377	chr12	53158592	53158593	DEL	graphtyper_29121_1_29121	0.501	7.661	0.5	0.767152
chr12	53535264	53535265	chr12	53535952	53535953	DEL	graphtyper_29126_1_29126	not available	2.806	0.5	0.547639
chr12	54186943	54186944	chr12	54188103	54188104	DEL	graphtyper_29135_1_29135	not available	5.882	0.5	0.0701445
chr12	54309265	54309266	chr12	54319702	54319703	DEL	graphtyper_29136_1_29136	not available	5.742	0.5	0.554579
chr12	55079199	55079200	chr10	34533484	34533485	TRA	graphtyper_29144_1_29144	not available	not available	0.88	0.960534
chr12	56652973	56652974	chr22	42008711	42008712	TRA	graphtyper_29175_1_29175	not available	not available	1	0.719761
chr12	59789838	59789839	chr5	24370737	24370738	TRA	graphtyper_29217_1_29217	not available	not available	0.35	0.55837
chr12	60359434	60359435	chr12	60364120	60364121	DEL	graphtyper_29227_1_29227	not available	4.287	0	0.00676989
chr12	67021187	67021188	chr12	67076480	67076481	DUP	graphtyper_29300_1_29300	not available	7.114	0.82	0.405894
chr12	68743119	68743120	chr12	68743186	68743187	DEL	graphtyper_29311_1_29311	0.038	1.277	0.82	0.0279
chr12	72662871	72662872	chr8	143291970	143291971	TRA	graphtyper_29362_1_29362	not available	not available	0.86	0.174227
chr12	74284357	74284358	chr12	74286010	74286011	DEL	graphtyper_29386_1_29386	not available	1.986	0.25	0.0064364
chr12	75495819	75495820	chr12	75495822	75495823	INS	graphtyper_29402_1_29402	not available	not available	not available	0.0448667
chr12	80454440	80454441	chr12	80461956	80461957	INV	graphtyper_29475_1_29475	not available	not available	0.5	0.421013
chr12	80577307	80577308	chr12	80585956	80585957	DEL	graphtyper_29477_1_29477	not available	11.32	0.75	0.442176
chr12	81815040	81815041	chr12	81636054	81636055	INV	graphtyper_29491_1_29491	not available	not available	not available	0.787703
chr12	83006304	83006305	chr12	83022692	83022693	DUP	graphtyper_29508_1_29508	not available	6.502	0.48	0.055686
chr12	85967136	85967137	chr12	85967136	85967137	INS	graphtyper_29552_1_29552	not available	1.616	not available	0.0371438
chr12	86264758	86264759	chr9	112797461	112797462	TRA	graphtyper_29557_1_29557	not available	not available	0.51	0.787569
chr12	86551653	86551654	chr12	86627965	86627966	DEL	graphtyper_29561_1_29561	not available	8.449	0.25	0.0802226
chr12	89353566	89353567	chr12	89359713	89359714	DEL	graphtyper_29591_1_29591	not available	11.71	0.61	0.553428
chr12	90611493	90611494	chr12	90626711	90626712	DUP	graphtyper_29607_1_29607	not available	1.757	0.38	0.180054
chr12	93458383	93458384	chr12	93461852	93461853	DUP	graphtyper_29642_1_29642	not available	2.018	0.5	0.340772
chr12	93469189	93469190	chr6	65079945	65079946	TRA	graphtyper_29644_1_29644	not available	not available	0.67	0.640068
chr12	93514084	93514085	chr12	93514506	93514507	DUP	graphtyper_29647_1_29647	0.016	1.491	0.5	0.0299623
chr12	93945683	93945684	chr12	93948409	93948410	DEL	graphtyper_29652_1_29652	not available	not available	not available	0.330452
chr12	94211992	94211993	chr7	9765972	9765973	TRA	graphtyper_29656_1_29656	not available	not available	0.62	0.955029
chr12	94276931	94276932	chr12	94277849	94277850	DEL	graphtyper_29658_1_29658	not available	1.828	0.41	0.616511
chr12	101747240	101747241	chr12	101749099	101749100	DEL	graphtyper_29748_1_29748	not available	28	0.62	0.461031
chr12	103150110	103150111	chr12	103153797	103153798	DEL	graphtyper_29765_1_29765	not available	1.615	0.49	0.276035
chr12	104265274	104265275	chr1	236376495	236376496	TRA	graphtyper_29780_1_29780	not available	not available	0.55	0.281177
chr12	104300584	104300585	chr15	89866811	89866812	TRA	graphtyper_29781_1_29781	not available	not available	0.75	0.640837
chr12	105313007	105313008	chr12	105330199	105330200	DEL	graphtyper_29793_1_29793	not available	15.52	0.25	0.572747
chr12	108782600	108782601	chr12	108783132	108783133	DUP	graphtyper_29832_1_29832	0.071	9.251	0.5	0.0601994
chr12	111933176	111933177	chr12	111935385	111935386	DEL	graphtyper_29881_1_29881	0.452	8.091	0.63	0.959299
chr12	112959280	112959281	chr12	112961211	112961212	DEL	graphtyper_29892_1_29892	0.553	3.389	0.47	0.553051
chr12	113315742	113315743	chr12	113316802	113316803	DEL	graphtyper_29898_1_29898	0.564	7.37	0.37	0.864697
chr12	113777179	113777180	chr3	100135665	100135666	TRA	graphtyper_29900_1_29900	not available	not available	0.87	0.870417
chr12	118423026	118423027	chr12	118448887	118448888	DEL	graphtyper_29964_1_29964	not available	11.49	0.63	0.489952
chr12	120741270	120741271	chr12	120741322	120741323	DEL	graphtyper_29988_1_29988	not available	0.079	0.5	0.439152
chr12	122365111	122365112	chr12	122365607	122365608	DEL	graphtyper_30018_1_30018	not available	4.49	0.5	0.568435
chr12	122707046	122707047	chr2	12474926	12474927	TRA	graphtyper_30027_1_30027	not available	not available	0.67	0.879864
chr12	123579877	123579878	chr12	123580762	123580763	DEL	graphtyper_30034_1_30034	not available	0.084	0.5	0.273896
chr12	123759183	123759184	chr12	123759241	123759242	DEL	graphtyper_30037_1_30037	0.056	15.89	0.67	0.0987029
chr12	123802216	123802217	chr12	123947111	123947112	DUP	graphtyper_30038_1_30038	0.275	7.813	0.75	0.904802
chr12	123974016	123974017	chr12	124011376	124011377	DEL	graphtyper_30043_1_30043	0.202	20.6	0.75	0.118144
chr12	124011438	124011439	chr12	124011542	124011543	DEL	graphtyper_30045_1_30045	0.088	12.76	0.5	0.362064
chr12	124015426	124015427	chr2	3884060	3884061	TRA	graphtyper_30046_1_30046	not available	not available	0.88	0.148197
chr12	126509838	126509839	chr12	126521345	126521346	DEL	graphtyper_30084_1_30084	not available	0.369	0.62	0.0108345
chr12	127371412	127371413	chr12	127374507	127374508	DEL	graphtyper_30104_1_30104	not available	0.55	0.62	0.00883221
chr12	128866249	128866250	chr7	64626168	64626169	TRA	graphtyper_30139_1_30139	not available	not available	0.55	0.624186
chr12	130309847	130309848	chr2	96655067	96655068	TRA	graphtyper_30177_1_30177	not available	not available	0.87	0.64413
chr12	131204340	131204341	chr12	131473081	131473082	INV	graphtyper_30205_1_30205	not available	not available	0.62	0.251463
chr12	131245688	131245689	chr12	131344293	131344294	DEL	graphtyper_30207_1_30207	not available	0.651	0.87	0.711238
chr12	131313907	131313908	chr12	131644168	131644169	INV	graphtyper_30210_1_30210	not available	not available	0.62	0.283556
chr12	131473073	131473074	chr12	131204348	131204349	INV	graphtyper_30224_1_30224	not available	not available	not available	0.251755
chr12	131644158	131644159	chr12	131313917	131313918	INV	graphtyper_30233_1_30233	not available	not available	not available	0.280709
chr12	132770283	132770284	chr12	132770335	132770336	DEL	graphtyper_30300_1_30300	0.035	0.566	0.62	0.0269887
chr12	132894278	132894279	chr12	132901121	132901122	DEL	graphtyper_30306_1_30306	not available	0.107	0.62	0.478205
chr12	133108205	133108206	chr12	133108257	133108258	DEL	graphtyper_30311_1_30311	0.02	2.398	0.62	0.0176924
chr13	18290856	18290857	chr13	18297160	18297161	DEL	graphtyper_30323_1_30323	not available	8.544	not available	0.00549896
chr13	18420661	18420662	chr21	13049777	13049778	TRA	graphtyper_30326_1_30326	not available	not available	0.37	0.0614072
chr13	18837916	18837917	chr13	18837916	18837917	INS	graphtyper_30334_1_30334	not available	7.869	not available	0.140762
chr13	19840866	19840867	chr13	19842004	19842005	DEL	graphtyper_30354_1_30354	not available	0.181	0.48	0.287654
chr13	20957818	20957819	chr13	20961487	20961488	DEL	graphtyper_30374_1_30374	not available	3.979	0.48	0.227493
chr13	21102021	21102022	chr13	21103997	21103998	DEL	graphtyper_30380_1_30380	not available	1.451	0.48	0.212974
chr13	21125838	21125839	chr13	21127507	21127508	DEL	graphtyper_30382_1_30382	not available	0.398	0.48	0.232599
chr13	21790405	21790406	chr13	21790966	21790967	DEL	graphtyper_30398_1_30398	not available	0.723	0.65	0.281238
chr13	22768171	22768172	chrX	136880721	136880722	TRA	graphtyper_30421_1_30421	not available	not available	0.9	0.957836
chr13	22826442	22826443	chr13	22846538	22846539	DUP	graphtyper_30423_1_30423	not available	not available	not available	0.183914
chr13	24612702	24612703	chr13	25013182	25013183	INV	graphtyper_30463_1_30463	not available	not available	0.67	0.190105
chr13	25013182	25013183	chr13	24612702	24612703	INV	graphtyper_30473_1_30473	not available	not available	not available	0.190105
chr13	30388063	30388064	chr13	30390651	30390652	DEL	graphtyper_30545_1_30545	not available	6.28	0.5	0.522888
chr13	33064488	33064489	chr13	33064488	33064489	INS	graphtyper_30583_1_30583	not available	2.387	not available	0.0658896
chr13	35213643	35213644	chrX	11934864	11934865	TRA	graphtyper_30607_1_30607	not available	not available	0.88	0.961371
chr13	37496257	37496258	chr13	37546592	37546593	DEL	graphtyper_30637_1_30637	not available	14.11	0.5	0.213847
chr13	37993294	37993295	chr13	37993294	37993295	INS	graphtyper_30645_1_30645	not available	8.539	not available	0.114607
chr13	39856575	39856576	chr13	39858448	39858449	DEL	graphtyper_30667_1_30667	not available	0.922	0.35	0.23054
chr13	40046134	40046135	chr4	15655349	15655350	TRA	graphtyper_30668_1_30668	not available	not available	0.5	0.959438
chr13	40814702	40814703	chr13	40814854	40814855	DEL	graphtyper_30679_1_30679	not available	3.658	0.35	0.168846
chr13	41885525	41885526	chr13	41916101	41916102	DEL	graphtyper_30693_1_30693	0.633	19.03	0.38	0.870187
chr13	43078469	43078470	chr13	43079389	43079390	DEL	graphtyper_30712_1_30712	0.385	7.88	0.38	0.961284
chr13	44243700	44243701	chr13	44245599	44245600	DEL	graphtyper_30728_1_30728	not available	6.667	0.37	0.147299
chr13	45413786	45413787	chr13	45431619	45431620	DEL	graphtyper_30750_1_30750	0.131	4.482	0.38	0.0254175
chr13	48466587	48466588	chr13	48473910	48473911	INV	graphtyper_30802_1_30802	not available	not available	0.83	0.973764
chr13	52123839	52123840	chr12	95842554	95842555	TRA	graphtyper_30853_1_30853	not available	not available	0.5	0.564471
chr13	52585359	52585360	chr13	52603880	52603881	DEL	graphtyper_30858_1_30858	not available	1.914	0.63	0.0583388
chr13	54964557	54964558	chr3	124027640	124027641	TRA	graphtyper_30890_1_30890	not available	not available	0.75	0.653426
chr13	60647037	60647038	chr1	157763253	157763254	TRA	graphtyper_30972_1_30972	not available	not available	0.69	0.685001
chr13	60888197	60888198	chr7	25047890	25047891	TRA	graphtyper_30977_1_30977	not available	not available	0.66	0.392214
chr13	63685278	63685279	chr13	63801129	63801130	DEL	graphtyper_31019_1_31019	not available	4.648	0	0.00612154
chr13	63838683	63838684	chr13	63840337	63840338	DEL	graphtyper_31028_1_31028	not available	0.163	0	0.0770843
chr13	63838793	63838794	chr13	63840605	63840606	DEL	graphtyper_31030_1_31030	not available	0.024	0	0.0770843
chr13	63841233	63841234	chr13	63842372	63842373	DEL	graphtyper_31035_1_31035	not available	0.17	0	0.0770843
chr13	63877505	63877506	chr1	46242970	46242971	TRA	graphtyper_31040_1_31040	not available	not available	0.67	0.619066
chr13	66319386	66319387	chr13	66325820	66325821	DEL	graphtyper_31074_1_31074	not available	6.817	0.31	0.204292
chr13	67265609	67265610	chr13	67268081	67268082	DEL	graphtyper_31081_1_31081	not available	3.827	0.23	0.402239
chr13	68670569	68670570	chr13	68694624	68694625	DEL	graphtyper_31102_1_31102	not available	not available	not available	0.0770843
chr13	72468911	72468912	chr18	60440051	60440052	TRA	graphtyper_31151_1_31151	not available	not available	0.88	0.840114
chr13	74413748	74413749	chr13	74413839	74413840	DEL	graphtyper_31181_1_31181	not available	2.556	0.29	0.0110683
chr13	77597134	77597135	chr13	77598052	77598053	DEL	graphtyper_31209_1_31209	0.513	9.083	0.5	0.769003
chr13	78847058	78847059	chr11	113875561	113875562	TRA	graphtyper_31227_1_31227	not available	not available	1	0.94416
chr13	79424297	79424298	chr13	79424495	79424496	DEL	graphtyper_31236_1_31236	not available	4.771	0.38	0.118576
chr13	83156290	83156291	chr7	34973374	34973375	TRA	graphtyper_31291_1_31291	not available	not available	0.61	0.716031
chr13	85503076	85503077	chr5	115395948	115395949	TRA	graphtyper_31332_1_31332	not available	not available	0.33	0.340932
chr13	87376010	87376011	chr11	7331230	7331231	TRA	graphtyper_31369_1_31369	not available	not available	0.47	0.656936
chr13	87561727	87561728	chr14	81462597	81462598	TRA	graphtyper_31371_1_31371	not available	not available	0.37	0.383752
chr13	88518363	88518364	chr13	88664088	88664089	DEL	graphtyper_31384_1_31384	not available	7.066	0.36	0.0839577
chr13	90891475	90891476	chr13	90891475	90891476	INS	graphtyper_31424_1_31424	not available	2.538	not available	0.0133629
chr13	92059210	92059211	chr13	92063110	92063111	DEL	graphtyper_31437_1_31437	not available	7.68	0.17	0.00899383
chr13	95291735	95291736	chr20	56835887	56835888	TRA	graphtyper_31485_1_31485	not available	not available	0.92	0.787506
chr13	95556293	95556294	chr13	95595785	95595786	DEL	graphtyper_31490_1_31490	0.374	5.993	0.89	0.87143
chr13	98453580	98453581	chr13	98453655	98453656	DEL	graphtyper_31516_1_31516	0.024	3.269	0.5	0.0597444
chr13	100170427	100170428	chr13	100218734	100218735	DEL	graphtyper_31548_1_31548	0.644	23.2	0.75	0.671533
chr13	107117510	107117511	chr6	8490030	8490031	TRA	graphtyper_31634_1_31634	not available	not available	1	0.829078
chr13	110294203	110294204	chr13	110633814	110633815	DUP	graphtyper_31683_1_31683	0.758	7.033	0.88	0.887731
chr13	111333795	111333796	chr21	38063556	38063557	TRA	graphtyper_31706_1_31706	not available	not available	0.99	0.0971788
chr13	112315682	112315683	chr13	112315954	112315955	DEL	graphtyper_31728_1_31728	not available	4.794	0.63	0.175905
chr13	112317386	112317387	chr13	112318166	112318167	DUP	graphtyper_31729_1_31729	not available	7.294	0.63	0.186971
chr13	113529320	113529321	chr13	113529389	113529390	DEL	graphtyper_31788_1_31788	not available	0.386	0.63	0.387884
chr13	113813530	113813531	chr13	113813588	113813589	DEL	graphtyper_31804_1_31804	0.015	1.097	0.63	0.0150618
chr13	113841400	113841401	chr13	113841650	113841651	DEL	graphtyper_31811_1_31811	not available	3.849	0.63	0.35111
chr13	113883429	113883430	chr13	113883630	113883631	DEL	graphtyper_31814_1_31814	not available	0.016	0.63	0.246899
chr14	19846921	19846922	chr14	19847505	19847506	DEL	graphtyper_31847_1_31847	not available	5.122	0	0.0727551
chr14	20052561	20052562	chr14	20072589	20072590	DUP	graphtyper_31853_1_31853	0.088	4.121	0	0.0266472
chr14	21042350	21042351	chr14	21042407	21042408	DEL	graphtyper_31872_1_31872	0.043	11.86	0.37	0.0533532
chr14	27639059	27639060	chr14	27798321	27798322	DEL	graphtyper_31982_1_31982	not available	11.03	0	0.380334
chr14	31139836	31139837	chr11	118332942	118332943	TRA	graphtyper_32029_1_32029	not available	not available	0.88	0.981929
chr14	32605717	32605718	chr10	6653453	6653454	TRA	graphtyper_32050_1_32050	not available	not available	0.67	0.935533
chr14	35152450	35152451	chr14	35198737	35198738	DEL	graphtyper_32098_1_32098	0.569	16.45	0.62	0.463526
chr14	37156677	37156678	chr10	112479339	112479340	TRA	graphtyper_32115_1_32115	not available	not available	0.83	0.930872
chr14	39241905	39241906	chr6	122850315	122850316	TRA	graphtyper_32152_1_32152	not available	not available	0.74	0.868412
chr14	41987527	41987528	chr7	155366056	155366057	TRA	graphtyper_32199_1_32199	not available	not available	0.49	0.768534
chr14	42595217	42595218	chr14	42608910	42608911	DEL	graphtyper_32220_1_32220	not available	1.256	0	0.00528805
chr14	44438473	44438474	chr14	44874051	44874052	DEL	graphtyper_32251_1_32251	0.091	9.114	0	0.0110932
chr14	48316851	48316852	chr14	48444868	48444869	DEL	graphtyper_32293_1_32293	not available	9.758	0.25	0.0467602
chr14	50736385	50736386	chr14	50737893	50737894	DEL	graphtyper_32326_1_32326	not available	2.842	0.62	0.593271
chr14	51439474	51439475	chr10	28053357	28053358	TRA	graphtyper_32335_1_32335	not available	not available	0.87	0.750285
chr14	51815207	51815208	chr14	51816197	51816198	DEL	graphtyper_32339_1_32339	not available	2.397	0.25	0.247581
chr14	55684441	55684442	chr5	6965740	6965741	TRA	graphtyper_32385_1_32385	not available	not available	0.71	0.958726
chr14	58828104	58828105	chr14	58828104	58828105	INS	graphtyper_32424_1_32424	not available	6.66	not available	0.178919
chr14	59774613	59774614	chr18	24323641	24323642	TRA	graphtyper_32435_1_32435	not available	not available	0.75	0.95481
chr14	64100984	64100985	chr14	64106739	64106740	DEL	graphtyper_32502_1_32502	0.534	5.964	0.37	0.942464
chr14	64748162	64748163	chr14	64748260	64748261	DEL	graphtyper_32509_1_32509	0.163	13.57	0.37	0.138836
chr14	65120771	65120772	chr14	65126220	65126221	DEL	graphtyper_32512_1_32512	not available	0.14	0.63	0.297755
chr14	67780033	67780034	chr3	193417840	193417841	TRA	graphtyper_32548_1_32548	not available	not available	0.75	0.913054
chr14	74298902	74298903	chr14	74303500	74303501	DEL	graphtyper_32621_1_32621	0.576	13.54	0.67	0.316358
chr14	76693089	76693090	chr14	76755488	76755489	DEL	graphtyper_32652_1_32652	not available	9.383	0.5	0.756927
chr14	76965145	76965146	chr14	76967195	76967196	DEL	graphtyper_32659_1_32659	not available	2.867	0.62	0.60512
chr14	77683578	77683579	chr14	77684215	77684216	DEL	graphtyper_32671_1_32671	not available	5.349	0.5	0.409517
chr14	78692799	78692800	chr14	78699299	78699300	DEL	graphtyper_32688_1_32688	not available	8.92	0.5	0.566355
chr14	79632637	79632638	chr14	79633476	79633477	DEL	graphtyper_32702_1_32702	not available	3.248	0.36	0.180512
chr14	79684263	79684264	chr19	30261016	30261017	TRA	graphtyper_32704_1_32704	not available	not available	0.63	0.705989
chr14	81462587	81462588	chr13	87561737	87561738	TRA	graphtyper_32722_1_32722	not available	not available	0.37	0.399114
chr14	85645939	85645940	chr14	85646082	85646083	DEL	graphtyper_32769_1_32769	0.036	2.625	0.49	0.0201268
chr14	85686816	85686817	chr15	24576556	24576557	TRA	graphtyper_32772_1_32772	not available	not available	0.86	0.752071
chr14	85991376	85991377	chr14	86023240	86023241	DEL	graphtyper_32778_1_32778	not available	20.4	0.37	0.166234
chr14	86987228	86987229	chr14	86996650	86996651	DEL	graphtyper_32788_1_32788	not available	9.306	0	0.00832698
chr14	90525387	90525388	chr14	90525993	90525994	DEL	graphtyper_32835_1_32835	0.053	2.693	0.5	0.022041
chr14	90528764	90528765	chr14	90528814	90528815	DEL	graphtyper_32836_1_32836	0.053	2.705	0.5	0.018152
chr14	91184709	91184710	chr2	67419009	67419010	TRA	graphtyper_32847_1_32847	not available	not available	0.75	0.793362
chr14	93994888	93994889	chr14	94003406	94003407	DEL	graphtyper_32884_1_32884	0.254	5.098	0	0.0450608
chr14	94624243	94624244	chr14	94626463	94626464	DEL	graphtyper_32892_1_32892	not available	3.545	0.63	0.342008
chr14	95687677	95687678	chr14	95689011	95689012	DEL	graphtyper_32905_1_32905	not available	0.489	0.38	0.413955
chr14	96217759	96217760	chr14	96212859	96212860	INV	graphtyper_32916_1_32916	not available	not available	not available	0.32574
chr14	96224157	96224158	chr14	96212668	96212669	INV	graphtyper_32917_1_32917	not available	not available	not available	0.319823
chr14	97663687	97663688	chr14	97674611	97674612	DEL	graphtyper_32935_1_32935	not available	5.1	0.74	0.00563695
chr14	98711762	98711763	chr14	98727445	98727446	DEL	graphtyper_32950_1_32950	0.16	7.766	0.74	0.5782
chr14	100212514	100212515	chr15	77016387	77016388	TRA	graphtyper_32966_1_32966	not available	not available	0.87	0.697683
chr14	102798993	102798994	chr13	69811008	69811009	TRA	graphtyper_33007_1_33007	not available	not available	0.62	0.357238
chr14	103182512	103182513	chr14	103185319	103185320	DEL	graphtyper_33013_1_33013	not available	1.219	0.37	0.53558
chr14	104003148	104003149	chr14	104010534	104010535	DEL	graphtyper_33023_1_33023	0.653	7.672	0.37	0.771288
chr14	104735540	104735541	chr14	104741613	104741614	DEL	graphtyper_33044_1_33044	0.554	7.59	0.63	0.833309
chr14	104995288	104995289	chr14	105001612	105001613	DEL	graphtyper_33050_1_33050	0.023	0.1	0.63	0.0168603
chr14	105857529	105857530	chr14	105857634	105857635	DEL	graphtyper_33080_1_33080	not available	not available	not available	0.209412
chr14	106576301	106576302	chr14	106657693	106657694	DEL	graphtyper_33101_1_33101	0.175	3.706	0.14	0.0770843
chr15	25174931	25174932	chr15	25185635	25185636	DEL	graphtyper_33193_1_33193	not available	3.016	0.61	0.289462
chr15	28752279	28752280	chr15	52297044	52297045	INV	graphtyper_33256_1_33256	not available	not available	0.67	0.342733
chr15	29608981	29608982	chr15	29610908	29610909	DEL	graphtyper_33266_1_33266	not available	0.972	0.1	0.0123564
chr15	33195803	33195804	chr15	33195803	33195804	INS	graphtyper_33290_1_33290	not available	6.309	not available	0.0840569
chr15	33982701	33982702	chr15	33986811	33986812	DEL	graphtyper_33296_1_33296	not available	3.676	0.33	0.315542
chr15	35793962	35793963	chrX	145915235	145915236	TRA	graphtyper_33319_1_33319	not available	not available	1	0.77055
chr15	39399389	39399390	chr8	67384703	67384704	TRA	graphtyper_33362_1_33362	not available	not available	not available	0.879918
chr15	40244630	40244631	chr15	40246632	40246633	DEL	graphtyper_33375_1_33375	not available	14.72	0.62	0.658496
chr15	40258881	40258882	chr15	40258881	40258882	INS	graphtyper_33376_1_33376	not available	1.831	not available	0.675338
chr15	40766260	40766261	chr15	40766336	40766337	DEL	graphtyper_33390_1_33390	0.022	6.01	0.63	0.0694545
chr15	41197829	41197830	chr9	129586208	129586209	TRA	graphtyper_33399_1_33399	not available	not available	1	0.873926
chr15	41375952	41375953	chr20	34021424	34021425	TRA	graphtyper_33404_1_33404	not available	not available	1	0.978965
chr15	41460200	41460201	chr15	41456724	41456725	INV	graphtyper_33408_1_33408	not available	not available	not available	0.977594
chr15	42801160	42801161	chr15	42801317	42801318	DEL	graphtyper_33435_1_33435	not available	4.841	0.38	0.428945
chr15	44839656	44839657	chr15	44853641	44853642	DEL	graphtyper_33449_1_33449	not available	5.972	0.36	0.505018
chr15	48048319	48048320	chr15	48051015	48051016	DEL	graphtyper_33496_1_33496	not available	2.299	0.38	0.242924
chr15	50935363	50935364	chr10	80533314	80533315	TRA	graphtyper_33537_1_33537	not available	not available	not available	0.9234
chr15	51166871	51166872	chr6	129004810	129004811	TRA	graphtyper_33539_1_33539	not available	not available	0.67	0.644806
chr15	53097266	53097267	chr17	19446873	19446874	TRA	graphtyper_33565_1_33565	not available	not available	0.75	0.839299
chr15	56385607	56385608	chr15	56392108	56392109	DEL	graphtyper_33615_1_33615	0.483	16.59	0.63	0.781347
chr15	57516874	57516875	chr15	57517057	57517058	DEL	graphtyper_33630_1_33630	0.496	7.389	0.13	0.836267
chr15	59780953	59780954	chr15	59811649	59811650	DEL	graphtyper_33657_1_33657	not available	14.64	0.63	0.608138
chr15	60700582	60700583	chr6	91851277	91851278	TRA	graphtyper_33669_1_33669	not available	not available	0.88	0.859617
chr15	60984952	60984953	chr3	176727096	176727097	TRA	graphtyper_33674_1_33674	not available	not available	0.88	0.880172
chr15	61394755	61394756	chr15	61406619	61406620	DEL	graphtyper_33680_1_33680	not available	6.641	0.31	0.175779
chr15	62038342	62038343	chr15	62044191	62044192	DEL	graphtyper_33692_1_33692	0.675	8.11	0.31	0.954655
chr15	62168365	62168366	chr15	62174632	62174633	DEL	graphtyper_33693_1_33693	not available	4.272	0.31	0.248035
chr15	62173897	62173898	chr15	62177446	62177447	DEL	graphtyper_33694_1_33694	not available	2.07	0.31	0.151912
chr15	63089592	63089593	chr15	63092665	63092666	DEL	graphtyper_33706_1_33706	not available	3.518	0.61	0.395118
chr15	63396764	63396765	chr19	38382374	38382375	TRA	graphtyper_33709_1_33709	not available	not available	0.67	0.938946
chr15	65989035	65989036	chr3	116113723	116113724	TRA	graphtyper_33742_1_33742	not available	not available	0.87	0.571831
chr15	66641570	66641571	chr22	40536382	40536383	TRA	graphtyper_33752_1_33752	not available	not available	0.88	0.768056
chr15	70867863	70867864	chr17	28824174	28824175	TRA	graphtyper_33803_1_33803	not available	not available	0.75	0.979333
chr15	71182070	71182071	chr15	71185596	71185597	DEL	graphtyper_33805_1_33805	not available	16.64	0.26	0.193693
chr15	72630173	72630174	chr15	74107093	74107094	INV	graphtyper_33829_1_33829	not available	not available	0.75	0.881942
chr15	74107079	74107080	chr15	72630187	72630188	INV	graphtyper_33845_1_33845	not available	not available	not available	0.8818
chr15	74719627	74719628	chr15	74719627	74719628	INS	graphtyper_33850_1_33850	not available	8.549	not available	0.0375513
chr15	75355444	75355445	chr15	75355505	75355506	DEL	graphtyper_33861_1_33861	0.041	4.229	0.63	0.0675158
chr15	75502564	75502565	chr11	8393086	8393087	TRA	graphtyper_33862_1_33862	not available	not available	0.88	0.887092
chr15	75775596	75775597	chr15	75219587	75219588	INV	graphtyper_33865_1_33865	not available	not available	not available	0.283002
chr15	77016384	77016385	chr14	100212517	100212518	TRA	graphtyper_33882_1_33882	not available	not available	0.87	0.921786
chr15	77203963	77203964	chr15	77255515	77255516	DUP	graphtyper_33884_1_33884	0.111	7.485	0.99	0.0591778
chr15	77209291	77209292	chr15	77282294	77282295	DEL	graphtyper_33885_1_33885	0.128	21.6	1	0.050043
chr15	79874160	79874161	chr15	79879032	79879033	DEL	graphtyper_33932_1_33932	not available	2.186	0.67	0.40039
chr15	80655599	80655600	chr14	35978544	35978545	TRA	graphtyper_33943_1_33943	not available	not available	1	0.654807
chr15	80796806	80796807	chr7	64916719	64916720	TRA	graphtyper_33944_1_33944	not available	not available	0.61	0.121319
chr15	81455808	81455809	chr15	83007946	83007947	INV	graphtyper_33948_1_33948	not available	not available	0.73	0.973196
chr15	82305658	82305659	chr15	82307394	82307395	DEL	graphtyper_33959_1_33959	not available	3.088	0.48	0.169116
chr15	82833728	82833729	chr15	82833728	82833729	INS	graphtyper_33963_1_33963	not available	2.024	not available	0.0341881
chr15	83007928	83007929	chr15	81455826	81455827	INV	graphtyper_33966_1_33966	not available	not available	not available	0.973214
chr15	84641052	84641053	chr15	84641240	84641241	DEL	graphtyper_33981_1_33981	0.017	2.792	0.67	0.0182145
chr15	86219507	86219508	chr15	86227163	86227164	DEL	graphtyper_34006_1_34006	0.562	15.01	0.75	0.824956
chr15	89200372	89200373	chr15	89200372	89200373	INS	graphtyper_34038_1_34038	not available	3.188	not available	0.0193626
chr15	90350831	90350832	chr15	90352923	90352924	DEL	graphtyper_34064_1_34064	0.062	7.905	0.5	0.0400057
chr15	90589205	90589206	chr1	66879968	66879969	TRA	graphtyper_34070_1_34070	not available	not available	not available	0.523
chr15	90603180	90603181	chr13	21652225	21652226	TRA	graphtyper_34071_1_34071	not available	not available	0.98	0.732373
chr15	96112148	96112149	chr15	96112813	96112814	DEL	graphtyper_34158_1_34158	not available	5.968	0.5	0.0974095
chr15	99799854	99799855	chr15	99799855	99799856	INS	graphtyper_34209_1_34209	not available	not available	not available	0.0734631
chr15	101766385	101766386	chr15	99798225	99798226	INV	graphtyper_34261_1_34261	not available	not available	not available	0.146493
chr16	230788	230789	chr16	233822	233823	DUP	graphtyper_34274_1_34274	not available	1.853	0.63	0.165737
chr16	583651	583652	chr16	583721	583722	DEL	graphtyper_34293_1_34293	0.032	1.397	0.67	0.0176573
chr16	862353	862354	chr16	863351	863352	DEL	graphtyper_34306_1_34306	not available	0.239	0.63	0.408525
chr16	1240144	1240145	chr16	1245286	1245287	DEL	graphtyper_34321_1_34321	0.25	5.437	0.63	0.0622971
chr16	1259468	1259469	chr16	1303472	1303473	DEL	graphtyper_34326_1_34326	not available	2.413	0.88	0.650458
chr16	1533049	1533050	chr16	1533109	1533110	DEL	graphtyper_34344_1_34344	not available	3.773	0.67	0.0346693
chr16	2472435	2472436	chr16	2472512	2472513	DEL	graphtyper_34365_1_34365	0.293	18.32	0.61	0.899694
chr16	4250513	4250514	chr16	4251596	4251597	DEL	graphtyper_34401_1_34401	not available	0.032	0.63	0.451417
chr16	4398707	4398708	chr16	4642744	4642745	INV	graphtyper_34405_1_34405	not available	not available	0.75	0.915554
chr16	4575910	4575911	chr16	4576000	4576001	DEL	graphtyper_34408_1_34408	0.277	2.769	0.5	0.0906046
chr16	10577614	10577615	chr16	10592291	10592292	DEL	graphtyper_34484_1_34484	0.13	8.816	0.38	0.0341407
chr16	11347615	11347616	chr16	11348152	11348153	DEL	graphtyper_34499_1_34499	not available	1.87	0.38	0.327047
chr16	12594811	12594812	chr16	12612566	12612567	DEL	graphtyper_34523_1_34523	not available	3.166	0.13	0.375901
chr16	13053265	13053266	chr10	23223921	23223922	TRA	graphtyper_34529_1_34529	not available	not available	0.75	0.934725
chr16	15407847	15407848	chr16	15409092	15409093	DEL	graphtyper_34547_1_34547	0.304	4.884	0.5	0.885896
chr16	18939512	18939513	chr16	19024101	19024102	DEL	graphtyper_34581_1_34581	0.447	18.29	0.72	0.291202
chr16	20421524	20421525	chr16	20598188	20598189	INV	graphtyper_34606_1_34606	not available	not available	0.36	0.373803
chr16	20421524	20421525	chr16	20425441	20425442	DEL	graphtyper_34607_1_34607	0.525	8.925	0.36	0.757112
chr16	23470114	23470115	chr16	23470849	23470850	DEL	graphtyper_34636_1_34636	0.511	9.358	0.5	0.936182
chr16	23520700	23520701	chr16	23520774	23520775	DEL	graphtyper_34639_1_34639	not available	3.376	0.67	0.0300034
chr16	27451041	27451042	chr16	27451138	27451139	DUP	graphtyper_34703_1_34703	0.033	9.817	0.48	0.0354035
chr16	29146348	29146349	chr16	29146468	29146469	DEL	graphtyper_34725_1_34725	not available	0.988	0.63	0.264925
chr16	30779107	30779108	chr16	30779183	30779184	DEL	graphtyper_34742_1_34742	0.059	14.77	0.63	0.0976733
chr16	30905131	30905132	chr16	30913355	30913356	DEL	graphtyper_34745_1_34745	not available	17.87	0.88	0.44181
chr16	34152373	34152374	chr16	34161988	34161989	DUP	graphtyper_34773_1_34773	not available	0.474	0.63	0.00225038
chr16	34243642	34243643	chr16	34271833	34271834	DUP	graphtyper_34780_1_34780	not available	0.597	not available	0.00235939
chr16	34260596	34260597	chr16	34269435	34269436	DUP	graphtyper_34782_1_34782	not available	1.09	not available	0.00244881
chr16	34943213	34943214	chr16	34943267	34943268	DEL	graphtyper_34801_1_34801	not available	1.81	0	0.0770843
chr16	35082467	35082468	chr16	35085536	35085537	DEL	graphtyper_34807_1_34807	not available	1.865	0	0.0770843
chr16	35338423	35338424	chr16	35426791	35426792	DUP	graphtyper_34811_1_34811	not available	0.203	0	0.0770843
chr16	35486700	35486701	chr16	35503653	35503654	DEL	graphtyper_34813_1_34813	not available	0.108	0	0.0770843
chr16	48639364	48639365	chr16	48641097	48641098	DEL	graphtyper_34860_1_34860	not available	2.966	0.5	0.159667
chr16	49705809	49705810	chr16	49709061	49709062	DEL	graphtyper_34884_1_34884	not available	8.522	0.83	0.553018
chr16	51479173	51479174	chr13	93510984	93510985	TRA	graphtyper_34899_1_34899	not available	not available	1	0.860488
chr16	55830847	55830848	chr16	55762857	55762858	INV	graphtyper_34943_1_34943	not available	not available	not available	0.256358
chr16	57470351	57470352	chr16	57470971	57470972	DEL	graphtyper_34966_1_34966	0.369	21.1	0.63	0.971119
chr16	57714622	57714623	chr16	57714903	57714904	DEL	graphtyper_34974_1_34974	not available	0.739	0.5	0.41225
chr16	57776414	57776415	chr21	37758143	37758144	TRA	graphtyper_34977_1_34977	not available	not available	0.88	0.834539
chr16	58282178	58282179	chr16	58282312	58282313	DEL	graphtyper_34983_1_34983	0.019	0.815	0.5	0.016777
chr16	63388297	63388298	chr9	70938999	70939000	TRA	graphtyper_35053_1_35053	not available	not available	not available	0.730538
chr16	67204757	67204758	chr16	67199718	67199719	INV	graphtyper_35088_1_35088	not available	not available	not available	0.922368
chr16	70377383	70377384	chr16	70378605	70378606	DEL	graphtyper_35134_1_35134	0.051	0.099	0.5	0.0198292
chr16	70416780	70416781	chr6	123756543	123756544	TRA	graphtyper_35136_1_35136	not available	not available	0.75	0.963418
chr16	70417200	70417201	chr6	123756535	123756536	TRA	graphtyper_35137_1_35137	not available	not available	0.75	0.222816
chr16	70444442	70444443	chr16	70447809	70447810	DEL	graphtyper_35138_1_35138	not available	0.169	0.5	0.610464
chr16	71996056	71996057	chr17	27211242	27211243	TRA	graphtyper_35153_1_35153	not available	not available	0.67	0.56078
chr16	74964208	74964209	chr16	74966309	74966310	DEL	graphtyper_35188_1_35188	0.659	9.971	0.5	0.933187
chr16	75136879	75136880	chr16	75148150	75148151	DEL	graphtyper_35192_1_35192	not available	3.899	0.5	0.455427
chr16	76627602	76627603	chr16	76637180	76637181	DEL	graphtyper_35213_1_35213	not available	6.216	0.5	0.29242
chr16	76831893	76831894	chr7	128290374	128290375	TRA	graphtyper_35217_1_35217	not available	not available	not available	0.743408
chr16	78164881	78164882	chr16	78171595	78171596	DEL	graphtyper_35240_1_35240	not available	8.671	0.67	0.253681
chr16	78423053	78423054	chr16	78430969	78430970	DEL	graphtyper_35245_1_35245	0.471	8.845	0.67	0.956596
chr16	81211433	81211434	chr16	80963441	80963442	INV	graphtyper_35288_1_35288	not available	not available	not available	0.228567
chr16	81961836	81961837	chr16	81961973	81961974	DUP	graphtyper_35305_1_35305	not available	1.132	0.68	0.0214111
chr16	82173955	82173956	chr16	82180380	82180381	DEL	graphtyper_35308_1_35308	not available	6.915	0.61	0.289496
chr16	82434981	82434982	chr16	82435058	82435059	DEL	graphtyper_35313_1_35313	not available	4.099	0.61	0.258442
chr16	83505318	83505319	chr5	13821897	13821898	TRA	graphtyper_35328_1_35328	not available	not available	0.75	0.744545
chr16	83811346	83811347	chr16	83812466	83812467	DEL	graphtyper_35332_1_35332	0.075	9.379	0.61	0.0387144
chr16	83920055	83920056	chr16	83920126	83920127	DEL	graphtyper_35336_1_35336	0.016	4.573	0.61	0.0212055
chr16	84086264	84086265	chr16	84086322	84086323	DEL	graphtyper_35337_1_35337	not available	3.175	0.67	0.290664
chr16	84478121	84478122	chr16	84478121	84478122	INS	graphtyper_35347_1_35347	not available	3.188	not available	0.0187228
chr16	86337996	86337997	chr16	86338118	86338119	DEL	graphtyper_35386_1_35386	not available	4.783	0.75	0.180159
chr16	87559157	87559158	chrX	29335199	29335200	TRA	graphtyper_35410_1_35410	not available	not available	0.87	0.579007
chr16	88700037	88700038	chr6	121226947	121226948	TRA	graphtyper_35469_1_35469	not available	not available	0.87	0.4612
chr16	88875046	88875047	chr16	88875142	88875143	DEL	graphtyper_35477_1_35477	0.017	4.687	0.5	0.0170934
chr16	89717874	89717875	chr16	89717940	89717941	DEL	graphtyper_35523_1_35523	not available	0.724	0.63	0.319288
chr17	764750	764751	chr17	765571	765572	DEL	graphtyper_35563_1_35563	not available	0.081	0.63	0.495004
chr17	2499505	2499506	chr17	2514370	2514371	INV	graphtyper_35635_1_35635	not available	not available	0.63	0.613152
chr17	4390795	4390796	chr17	4456894	4456895	DEL	graphtyper_35679_1_35679	0.347	18.6	0.5	0.0929276
chr17	4641314	4641315	chr17	6656351	6656352	INV	graphtyper_35684_1_35684	not available	not available	0.75	0.730394
chr17	5836342	5836343	chr17	5872474	5872475	DUP	graphtyper_35714_1_35714	not available	4.996	0.75	0.0399292
chr17	6638675	6638676	chr17	6638675	6638676	INS	graphtyper_35731_1_35731	not available	10.55	not available	0.145098
chr17	8226644	8226645	chr17	8226785	8226786	DUP	graphtyper_35755_1_35755	0.029	6.642	0.88	0.0407415
chr17	8958517	8958518	chr10	80583496	80583497	TRA	graphtyper_35766_1_35766	not available	not available	0.67	0.720968
chr17	8958955	8958956	chr10	80583486	80583487	TRA	graphtyper_35767_1_35767	not available	not available	0.67	0.489676
chr17	10858343	10858344	chr17	10863296	10863297	DEL	graphtyper_35805_1_35805	not available	5.268	0.33	0.0675229
chr17	11190945	11190946	chr6	69333940	69333941	TRA	graphtyper_35812_1_35812	not available	not available	0.67	0.97373
chr17	13028520	13028521	chr17	12914742	12914743	INV	graphtyper_35831_1_35831	not available	not available	not available	0.514696
chr17	13543561	13543562	chr17	13543561	13543562	INS	graphtyper_35840_1_35840	not available	1.616	not available	0.255813
chr17	16869120	16869121	chr17	16894954	16894955	DEL	graphtyper_35896_1_35896	not available	0.22	0.63	0.687975
chr17	17330930	17330931	chr17	17251895	17251896	INV	graphtyper_35905_1_35905	not available	not available	not available	0.975451
chr17	17332060	17332061	chr17	17251822	17251823	INV	graphtyper_35906_1_35906	not available	not available	not available	0.97546
chr17	17774023	17774024	chr17	17778883	17778884	DEL	graphtyper_35910_1_35910	not available	5.778	1	0.717693
chr17	18268412	18268413	chr17	18268466	18268467	DEL	graphtyper_35916_1_35916	not available	0.381	0.62	0.414245
chr17	18702623	18702624	chr17	18708186	18708187	DEL	graphtyper_35926_1_35926	not available	0.391	0.5	0.439142
chr17	19274473	19274474	chr17	27211241	27211242	INV	graphtyper_35933_1_35933	not available	not available	0.75	0.639312
chr17	19752445	19752446	chr17	19758774	19758775	DUP	graphtyper_35943_1_35943	not available	2.605	0.5	0.38978
chr17	20038330	20038331	chr14	20507658	20507659	TRA	graphtyper_35951_1_35951	not available	not available	0.75	0.843227
chr17	20637650	20637651	chr12	1818801	1818802	TRA	graphtyper_35956_1_35956	not available	not available	1	0.38614
chr17	27241231	27241232	chr17	27242317	27242318	DEL	graphtyper_36036_1_36036	not available	2.02	0.37	0.302365
chr17	27416036	27416037	chr17	27423899	27423900	DEL	graphtyper_36040_1_36040	not available	3.092	0.37	0.248873
chr17	27724996	27724997	chr4	136299749	136299750	TRA	graphtyper_36044_1_36044	not available	not available	0.5	0.745235
chr17	28222984	28222985	chr4	53345640	53345641	TRA	graphtyper_36050_1_36050	not available	not available	0.88	0.62199
chr17	28416489	28416490	chr17	28418454	28418455	DUP	graphtyper_36053_1_36053	not available	1.154	0.5	0.685855
chr17	28444691	28444692	chr17	28446306	28446307	DEL	graphtyper_36054_1_36054	not available	4.148	0.5	0.533472
chr17	29305778	29305779	chr15	89061217	89061218	TRA	graphtyper_36062_1_36062	not available	not available	0.62	0.765358
chr17	30604511	30604512	chr17	30625565	30625566	INV	graphtyper_36079_1_36079	not available	not available	0.37	0.248319
chr17	30624675	30624676	chr17	30623110	30623111	INV	graphtyper_36080_1_36080	not available	not available	not available	0.24602
chr17	30729336	30729337	chr17	30747626	30747627	DEL	graphtyper_36084_1_36084	not available	7.306	0.62	0.500246
chr17	31957709	31957710	chr10	66912992	66912993	TRA	graphtyper_36105_1_36105	not available	not available	0.83	0.94575
chr17	32201489	32201490	chr17	32368672	32368673	DUP	graphtyper_36110_1_36110	0.436	5.197	0.62	0.872161
chr17	34825709	34825710	chr18	56076889	56076890	TRA	graphtyper_36137_1_36137	not available	not available	0.88	0.845084
chr17	35884153	35884154	chr17	35885054	35885055	DEL	graphtyper_36147_1_36147	not available	4.154	0.25	0.324938
chr17	37851977	37851978	chr17	37861262	37861263	DEL	graphtyper_36177_1_36177	not available	0.985	0.5	0.403725
chr17	37883992	37883993	chr2	204509931	204509932	TRA	graphtyper_36178_1_36178	not available	not available	0.75	0.857659
chr17	38849181	38849182	chr17	38849364	38849365	DEL	graphtyper_36190_1_36190	0.025	3.218	0.5	0.0436077
chr17	39828463	39828464	chr17	39831579	39831580	DEL	graphtyper_36202_1_36202	0.597	11.14	0.5	0.333019
chr17	40115178	40115179	chr17	40115178	40115179	INS	graphtyper_36208_1_36208	not available	2.941	not available	0.366543
chr17	40686873	40686874	chr17	40690958	40690959	DEL	graphtyper_36211_1_36211	not available	4.373	0.63	0.448926
chr17	41160327	41160328	chr17	41160432	41160433	DEL	graphtyper_36225_1_36225	0.136	2.109	0.63	0.268267
chr17	42199226	42199227	chr17	42199278	42199279	DEL	graphtyper_36243_1_36243	0.046	20.1	0.83	0.228608
chr17	42645203	42645204	chr17	42649658	42649659	DEL	graphtyper_36250_1_36250	not available	2.535	0.63	0.482495
chr17	44353437	44353438	chrX	79550201	79550202	TRA	graphtyper_36274_1_36274	not available	not available	0.83	0.0354062
chr17	44982384	44982385	chr17	44982686	44982687	DEL	graphtyper_36282_1_36282	not available	0.603	0.63	0.514085
chr17	51452023	51452024	chr3	190439195	190439196	TRA	graphtyper_36341_1_36341	not available	not available	not available	0.853652
chr17	51899898	51899899	chr4	128043830	128043831	TRA	graphtyper_36346_1_36346	not available	not available	0.5	0.856909
chr17	52938041	52938042	chr21	19594011	19594012	TRA	graphtyper_36357_1_36357	not available	not available	0.5	0.853292
chr17	53953737	53953738	chr17	53954668	53954669	DUP	graphtyper_36368_1_36368	not available	5.355	0.25	0.0139641
chr17	55559762	55559763	chr17	55571050	55571051	DEL	graphtyper_36385_1_36385	not available	12.02	0.5	0.121909
chr17	56516968	56516969	chr17	56516968	56516969	INS	graphtyper_36391_1_36391	not available	11.09	not available	0.0204755
chr17	60892710	60892711	chr17	60900020	60900021	DEL	graphtyper_36462_1_36462	not available	0.172	0.75	0.46387
chr17	66277600	66277601	chr17	66280114	66280115	DEL	graphtyper_36531_1_36531	not available	0.149	0.38	0.200252
chr17	66641156	66641157	chr6	13191213	13191214	TRA	graphtyper_36538_1_36538	not available	not available	not available	0.863469
chr17	70099327	70099328	chr17	70102924	70102925	DEL	graphtyper_36591_1_36591	0.037	4.559	0.62	0.0338389
chr17	70361257	70361258	chr1	113503231	113503232	TRA	graphtyper_36599_1_36599	not available	not available	not available	0.701807
chr17	75075250	75075251	chr17	75083492	75083493	DEL	graphtyper_36670_1_36670	not available	8.44	0.48	0.662185
chr17	78157426	78157427	chr17	78158114	78158115	DEL	graphtyper_36735_1_36735	not available	4.295	0.38	0.45113
chr17	80415276	80415277	chr17	80419907	80419908	DEL	graphtyper_36785_1_36785	0.489	9.059	0.63	0.887883
chr17	81557675	81557676	chr10	67494497	67494498	TRA	graphtyper_36828_1_36828	not available	not available	0.88	0.465879
chr17	81641002	81641003	chr17	81657708	81657709	DEL	graphtyper_36830_1_36830	0.244	5.917	0.63	0.0515008
chr17	82261497	82261498	chr17	82391400	82391401	DUP	graphtyper_36850_1_36850	0.513	2.874	0.75	0.439767
chr17	82276138	82276139	chr17	82416060	82416061	DUP	graphtyper_36851_1_36851	0.155	3.367	0.75	0.0485054
chr17	82391981	82391982	chr17	82392061	82392062	DEL	graphtyper_36859_1_36859	0.019	0.041	0.5	0.0195503
chr17	83087910	83087911	chr17	83111209	83111210	INV	graphtyper_36896_1_36896	not available	not available	0.5	0.1084
chr18	93015	93016	chr18	94820	94821	DUP	graphtyper_36908_1_36908	not available	3.182	0.5	0.220311
chr18	1539415	1539416	chr12	3499151	3499152	TRA	graphtyper_36932_1_36932	not available	not available	0.62	0.91655
chr18	1903089	1903090	chr18	1984845	1984846	DEL	graphtyper_36936_1_36936	not available	10.45	0.37	0.517898
chr18	2830222	2830223	chr18	2835432	2835433	DEL	graphtyper_36956_1_36956	not available	2.202	0.49	0.0792368
chr18	3173529	3173530	chr18	3175442	3175443	INV	graphtyper_36963_1_36963	not available	not available	0.49	0.647696
chr18	9284980	9284981	chr18	9286147	9286148	DEL	graphtyper_37059_1_37059	0.072	4.172	0.5	0.0129863
chr18	13420278	13420279	chr18	13420278	13420279	INS	graphtyper_37143_1_37143	not available	0.692	not available	0.415873
chr18	14071650	14071651	chr18	14280290	14280291	DEL	graphtyper_37156_1_37156	0.181	3.534	0.33	0.00696782
chr18	14145950	14145951	chr18	14151023	14151024	DEL	graphtyper_37157_1_37157	not available	0.225	0.25	0.214189
chr18	14450641	14450642	chr18	14460492	14460493	DEL	graphtyper_37161_1_37161	not available	not available	not available	0.248014
chr18	23709455	23709456	chr18	23709954	23709955	DEL	graphtyper_37203_1_37203	not available	4.755	0.66	0.414406
chr18	29045913	29045914	chr18	29073166	29073167	DUP	graphtyper_37266_1_37266	not available	4.103	0	0.26927
chr18	36491699	36491700	chr18	67312457	67312458	INV	graphtyper_37377_1_37377	not available	not available	0.67	0.774048
chr18	45439341	45439342	chr5	99974349	99974350	TRA	graphtyper_37472_1_37472	not available	not available	0.88	0.766239
chr18	46726634	46726635	chr8	128827151	128827152	TRA	graphtyper_37485_1_37485	not available	not available	0.74	0.795417
chr18	47194241	47194242	chr2	213588624	213588625	TRA	graphtyper_37490_1_37490	not available	not available	0.86	0.42004
chr18	53502794	53502795	chr18	53830368	53830369	INV	graphtyper_37577_1_37577	not available	not available	0.63	0.914897
chr18	54891265	54891266	chr18	54891424	54891425	DEL	graphtyper_37601_1_37601	0.024	4.985	0.03	0.0364001
chr18	56076894	56076895	chr17	34825873	34825874	TRA	graphtyper_37608_1_37608	not available	not available	0.88	0.845085
chr18	57071869	57071870	chr18	57073185	57073186	DEL	graphtyper_37625_1_37625	not available	7.185	0.25	0.429003
chr18	57327513	57327514	chr7	111428587	111428588	TRA	graphtyper_37631_1_37631	not available	not available	0.5	0.820368
chr18	60269239	60269240	chr18	60405509	60405510	DEL	graphtyper_37680_1_37680	0.108	17.73	0.63	0.21976
chr18	65867325	65867326	chr18	65866024	65866025	INV	graphtyper_37766_1_37766	not available	not available	not available	0.113597
chr18	66217951	66217952	chr18	66501447	66501448	DEL	graphtyper_37777_1_37777	0.094	16.47	0	0.0133767
chr18	66592639	66592640	chr18	66835788	66835789	DEL	graphtyper_37787_1_37787	0.191	19.52	0	0.0169349
chr18	69482341	69482342	chr18	69484337	69484338	DEL	graphtyper_37823_1_37823	not available	3.937	0.47	0.0650642
chr18	71236852	71236853	chr18	71237541	71237542	DEL	graphtyper_37842_1_37842	not available	2.312	0.38	0.0110395
chr18	71741285	71741286	chr14	67470677	67470678	TRA	graphtyper_37850_1_37850	not available	not available	0.77	0.740358
chr18	71950118	71950119	chr2	143253676	143253677	TRA	graphtyper_37853_1_37853	not available	not available	0.99	0.724391
chr18	76251634	76251635	chr18	76251979	76251980	DEL	graphtyper_37915_1_37915	not available	15.84	0.67	0.212853
chr18	77662078	77662079	chr1	210121856	210121857	TRA	graphtyper_37954_1_37954	not available	not available	0.95	0.916134
chr18	78156620	78156621	chr20	52668167	52668168	TRA	graphtyper_37970_1_37970	not available	not available	0.87	0.845526
chr18	79060364	79060365	chr5	164579857	164579858	TRA	graphtyper_38009_1_38009	not available	not available	0.87	0.8027
chr18	80184501	80184502	chr18	80184553	80184554	DEL	graphtyper_38058_1_38058	not available	0.109	0.62	0.0948107
chr19	848142	848143	chr19	848222	848223	DEL	graphtyper_38105_1_38105	0.011	0.149	0.63	0.00995621
chr19	2147062	2147063	chr22	30071817	30071818	TRA	graphtyper_38149_1_38149	not available	not available	not available	0.846988
chr19	2271950	2271951	chr19	2272001	2272002	DEL	graphtyper_38152_1_38152	0.413	8.086	0.63	0.274502
chr19	2282476	2282477	chr19	7636587	7636588	INV	graphtyper_38154_1_38154	not available	not available	0.88	0.854085
chr19	2811718	2811719	chr19	2811847	2811848	DEL	graphtyper_38171_1_38171	not available	5.989	0.63	0.422126
chr19	3094379	3094380	chr20	32693059	32693060	TRA	graphtyper_38184_1_38184	not available	not available	0.98	0.716756
chr19	3119357	3119358	chr19	3120986	3120987	DEL	graphtyper_38186_1_38186	0.575	13.64	0.66	0.581548
chr19	3123419	3123420	chr19	56409541	56409542	INV	graphtyper_38187_1_38187	not available	not available	0.98	0.22562
chr19	3149255	3149256	chr19	3149313	3149314	DEL	graphtyper_38188_1_38188	not available	3.841	0.63	0.320444
chr19	3560366	3560367	chr19	3569483	3569484	DUP	graphtyper_38204_1_38204	not available	2.112	0.63	0.599412
chr19	3939253	3939254	chr19	3940007	3940008	DEL	graphtyper_38214_1_38214	0.403	5.638	0.63	0.473532
chr19	4279764	4279765	chr19	4279821	4279822	DEL	graphtyper_38231_1_38231	0.079	0.478	0.63	0.035019
chr19	4691749	4691750	chr19	4694118	4694119	DEL	graphtyper_38243_1_38243	not available	2.98	0.67	0.571043
chr19	5849779	5849780	chr19	5851938	5851939	DUP	graphtyper_38269_1_38269	0.047	1.271	0.62	0.00967358
chr19	6375476	6375477	chr19	6388120	6388121	DUP	graphtyper_38280_1_38280	0.307	8.62	0.62	0.526541
chr19	7105352	7105353	chr19	7074737	7074738	INV	graphtyper_38304_1_38304	not available	not available	not available	0.0977136
chr19	7471971	7471972	chr19	7471971	7471972	INS	graphtyper_38320_1_38320	not available	11.01	not available	0.0331021
chr19	7474066	7474067	chr19	5912588	5912589	INV	graphtyper_38321_1_38321	not available	not available	not available	0.594263
chr19	7740575	7740576	chr19	7740634	7740635	DEL	graphtyper_38327_1_38327	0.019	3.419	0.62	0.0217351
chr19	7910781	7910782	chr19	7910871	7910872	DEL	graphtyper_38331_1_38331	0.598	9.324	0.62	0.791971
chr19	7961311	7961312	chr19	7961368	7961369	DEL	graphtyper_38334_1_38334	not available	not available	not available	0.111342
chr19	8173726	8173727	chr19	8175837	8175838	DEL	graphtyper_38339_1_38339	not available	0.58	0.62	0.4103
chr19	8499545	8499546	chr19	8499617	8499618	DEL	graphtyper_38353_1_38353	0.424	8.912	0.62	0.293859
chr19	8904499	8904500	chr19	8907315	8907316	DEL	graphtyper_38361_1_38361	0.606	4.956	0.63	0.07413
chr19	9260882	9260883	chr19	9263228	9263229	DEL	graphtyper_38369_1_38369	not available	1.357	0.63	0.329303
chr19	9752901	9752902	chr19	9761160	9761161	DEL	graphtyper_38374_1_38374	0.305	4.389	0.63	0.0464474
chr19	10101605	10101606	chr19	10103890	10103891	DEL	graphtyper_38378_1_38378	0.083	12.96	0.63	0.0162727
chr19	10707337	10707338	chr19	10707426	10707427	DEL	graphtyper_38388_1_38388	0.555	14.83	0.63	0.971634
chr19	14110146	14110147	chr3	170090998	170090999	TRA	graphtyper_38437_1_38437	not available	not available	1	0.972314
chr19	14112409	14112410	chr19	14112464	14112465	DEL	graphtyper_38438_1_38438	not available	14.82	0.83	0.122768
chr19	14694972	14694973	chr19	14737664	14737665	DEL	graphtyper_38451_1_38451	0.424	6.181	0.61	0.0581599
chr19	14804466	14804467	chr19	14812141	14812142	DEL	graphtyper_38458_1_38458	not available	1.585	0.61	0.0172689
chr19	14892242	14892243	chr19	14892456	14892457	DUP	graphtyper_38460_1_38460	not available	not available	not available	0.258707
chr19	15767242	15767243	chr19	15688113	15688114	INV	graphtyper_38468_1_38468	not available	not available	not available	0.173315
chr19	15992319	15992320	chr19	15995269	15995270	DEL	graphtyper_38475_1_38475	not available	1.973	0.61	0.316024
chr19	17287379	17287380	chr19	17289048	17289049	DEL	graphtyper_38500_1_38500	0.033	0.092	0.61	0.00792193
chr19	19014888	19014889	chr12	57172162	57172163	TRA	graphtyper_38535_1_38535	not available	not available	0.99	0.97741
chr19	19985117	19985118	chrX	29335218	29335219	TRA	graphtyper_38556_1_38556	not available	not available	0.88	0.540741
chr19	20150840	20150841	chr8	119829839	119829840	TRA	graphtyper_38565_1_38565	not available	not available	0.88	0.817543
chr19	20167213	20167214	chr17	16153476	16153477	TRA	graphtyper_38566_1_38566	not available	not available	0.88	0.983162
chr19	20197271	20197272	chr19	20197415	20197416	DEL	graphtyper_38567_1_38567	0.253	3.245	0.63	0.057607
chr19	20330940	20330941	chr19	20331621	20331622	DEL	graphtyper_38574_1_38574	not available	2.122	0.63	0.212247
chr19	20544665	20544666	chr19	20544749	20544750	DEL	graphtyper_38581_1_38581	not available	4.348	0.63	0.0265049
chr19	20596181	20596182	chr19	20682207	20682208	DEL	graphtyper_38583_1_38583	0.305	4.255	0.63	0.00650079
chr19	20625159	20625160	chr19	20625243	20625244	DEL	graphtyper_38584_1_38584	0.284	3.262	0.63	0.163891
chr19	20806517	20806518	chr19	20806685	20806686	DEL	graphtyper_38587_1_38587	0.192	3.129	0.63	0.0215999
chr19	21293362	21293363	chr19	21293446	21293447	DEL	graphtyper_38606_1_38606	0.267	3.898	0.5	0.0504276
chr19	21462850	21462851	chr19	21465038	21465039	DEL	graphtyper_38610_1_38610	not available	1.117	0.54	0.00419139
chr19	21495484	21495485	chr1	214870584	214870585	TRA	graphtyper_38612_1_38612	not available	not available	0.38	0.782703
chr19	21590319	21590320	chr19	21597488	21597489	DEL	graphtyper_38615_1_38615	not available	0.809	0.32	0.00224629
chr19	21798394	21798395	chr19	21801678	21801679	DEL	graphtyper_38621_1_38621	not available	0.334	0.32	0.00237162
chr19	21801230	21801231	chr19	21801644	21801645	DEL	graphtyper_38622_1_38622	not available	1.409	0.32	0.00293954
chr19	21971362	21971363	chr19	21971446	21971447	DEL	graphtyper_38629_1_38629	0.212	3.215	0.38	0.154373
chr19	22066962	22066963	chr19	22171534	22171535	DEL	graphtyper_38630_1_38630	0.221	3.157	0.38	0.00683868
chr19	22142223	22142224	chr13	78849847	78849848	TRA	graphtyper_38631_1_38631	not available	not available	0.63	0.775695
chr19	22240195	22240196	chr19	22243718	22243719	DEL	graphtyper_38635_1_38635	not available	2.655	0.38	0.00232614
chr19	22317079	22317080	chr19	22317161	22317162	DEL	graphtyper_38637_1_38637	0.18	4.511	0.38	0.157044
chr19	22361866	22361867	chr19	22362685	22362686	DEL	graphtyper_38641_1_38641	not available	1.564	0.38	0.00256955
chr19	22516616	22516617	chr19	22518674	22518675	DEL	graphtyper_38644_1_38644	not available	2.243	0.38	0.00307822
chr19	22596311	22596312	chr19	22597667	22597668	DEL	graphtyper_38648_1_38648	not available	2.042	0.38	0.00236117
chr19	22925517	22925518	chr1	3862284	3862285	TRA	graphtyper_38661_1_38661	not available	not available	0.62	0.440103
chr19	22975869	22975870	chr19	22976205	22976206	DUP	graphtyper_38664_1_38664	0.186	3.035	0.38	0.0343721
chr19	23933071	23933072	chr19	23933155	23933156	DEL	graphtyper_38689_1_38689	0.272	2.479	0.38	0.0449112
chr19	24061210	24061211	chr10	28444069	28444070	TRA	graphtyper_38692_1_38692	not available	not available	0.81	0.478633
chr19	27914525	27914526	chr19	27920189	27920190	DEL	graphtyper_38765_1_38765	not available	1.049	0	0.0770843
chr19	29391104	29391105	chr12	126459730	126459731	TRA	graphtyper_38782_1_38782	not available	not available	not available	0.794823
chr19	33158399	33158400	chr19	33171458	33171459	INV	graphtyper_38829_1_38829	not available	not available	0.25	0.674989
chr19	33171451	33171452	chr19	33158750	33158751	INV	graphtyper_38830_1_38830	not available	not available	not available	0.674927
chr19	34849103	34849104	chr19	34851671	34851672	DEL	graphtyper_38853_1_38853	not available	2.992	0.44	0.277438
chr19	36334482	36334483	chr19	36334691	36334692	DEL	graphtyper_38870_1_38870	0.016	4.111	0.36	0.0197776
chr19	37337734	37337735	chr19	37337734	37337735	INS	graphtyper_38888_1_38888	not available	2.17	not available	0.178239
chr19	38382371	38382372	chr15	63396767	63396768	TRA	graphtyper_38903_1_38903	not available	not available	0.67	0.9637
chr19	38382784	38382785	chr15	63396745	63396746	TRA	graphtyper_38904_1_38904	not available	not available	0.67	0.941689
chr19	38765460	38765461	chr16	5203867	5203868	TRA	graphtyper_38913_1_38913	not available	not available	0.75	0.765579
chr19	39596230	39596231	chr19	39618388	39618389	DEL	graphtyper_38926_1_38926	0.169	0.638	0.63	0.00715228
chr19	41047869	41047870	chr19	40902470	40902471	INV	graphtyper_38954_1_38954	not available	not available	not available	0.266327
chr19	41552943	41552944	chr19	41555768	41555769	DEL	graphtyper_38961_1_38961	not available	1.47	0.5	0.546172
chr19	42919010	42919011	chr19	42938319	42938320	DEL	graphtyper_38975_1_38975	0.177	3.307	0.63	0.00905871
chr19	43616308	43616309	chrX	68326882	68326883	TRA	graphtyper_38979_1_38979	not available	not available	0.67	0.706417
chr19	43796943	43796944	chr19	43797107	43797108	DEL	graphtyper_38983_1_38983	0.016	0.796	0.5	0.0180996
chr19	43895256	43895257	chr19	43895354	43895355	DEL	graphtyper_38986_1_38986	not available	2.365	0.28	0.0763983
chr19	44378134	44378135	chr19	44382324	44382325	DEL	graphtyper_38997_1_38997	0.031	0.682	0.28	0.0163055
chr19	44388192	44388193	chr19	44434569	44434570	DEL	graphtyper_38998_1_38998	0.215	5.941	0.28	0.00851239
chr19	45755622	45755623	chr19	45758603	45758604	DUP	graphtyper_39018_1_39018	0.411	8.589	0.62	0.648977
chr19	46313832	46313833	chr4	3217041	3217042	TRA	graphtyper_39027_1_39027	not available	not available	0.88	0.964551
chr19	46418429	46418430	chr19	46425149	46425150	INV	graphtyper_39031_1_39031	not available	not available	0.63	0.0343797
chr19	46420307	46420308	chr19	46424931	46424932	INV	graphtyper_39032_1_39032	not available	not available	0.63	0.0343138
chr19	46420603	46420604	chr19	46424931	46424932	INV	graphtyper_39033_1_39033	not available	not available	0.63	0.0343138
chr19	46424928	46424929	chr19	46420606	46420607	INV	graphtyper_39035_1_39035	not available	not available	not available	0.0343057
chr19	47802070	47802071	chr19	47802178	47802179	DEL	graphtyper_39056_1_39056	0.188	3.2	0	0.467066
chr19	48054584	48054585	chr19	48063311	48063312	DEL	graphtyper_39062_1_39062	0.565	3.119	0.37	0.321958
chr19	48187985	48187986	chr2	22743925	22743926	TRA	graphtyper_39066_1_39066	not available	not available	0.65	0.868677
chr19	48479799	48479800	chr19	48479924	48479925	DEL	graphtyper_39074_1_39074	0.024	1.966	0.48	0.023894
chr19	48883142	48883143	chr19	48884693	48884694	DEL	graphtyper_39091_1_39091	0.508	10.44	0.5	0.89376
chr19	50059021	50059022	chr19	50059105	50059106	DUP	graphtyper_39125_1_39125	not available	22.6	0.63	0.263346
chr19	50161423	50161424	chr12	95003668	95003669	TRA	graphtyper_39127_1_39127	not available	not available	0.87	0.852331
chr19	50827241	50827242	chr19	50830635	50830636	DEL	graphtyper_39149_1_39149	0.34	18.3	0.63	0.412297
chr19	52158483	52158484	chr19	52166857	52166858	INV	graphtyper_39169_1_39169	not available	not available	0.63	0.091432
chr19	52170086	52170087	chr9	72842252	72842253	TRA	graphtyper_39171_1_39171	not available	not available	0.87	0.15295
chr19	52321709	52321710	chr19	52333026	52333027	DEL	graphtyper_39174_1_39174	0.269	3.293	0.63	0.01245
chr19	52558315	52558316	chr19	52561800	52561801	DEL	graphtyper_39181_1_39181	not available	0.038	0.87	0.188621
chr19	52613321	52613322	chr19	52613405	52613406	DEL	graphtyper_39187_1_39187	0.266	4.009	0.63	0.254355
chr19	53108402	53108403	chr19	53108486	53108487	DEL	graphtyper_39208_1_39208	0.266	4.369	0.63	0.219582
chr19	53607633	53607634	chr19	53609249	53609250	DEL	graphtyper_39221_1_39221	not available	3.673	0.63	0.0919106
chr19	53629138	53629139	chr19	53630032	53630033	DEL	graphtyper_39223_1_39223	not available	0.1	0.63	0.0672161
chr19	53748987	53748988	chr19	53750175	53750176	DEL	graphtyper_39229_1_39229	not available	0.074	0.63	0.043404
chr19	53759544	53759545	chr19	53770963	53770964	DEL	graphtyper_39232_1_39232	not available	0.235	0.63	0.0629856
chr19	53794761	53794762	chr19	53796161	53796162	DEL	graphtyper_39235_1_39235	0.318	5.878	0.63	0.822349
chr19	54043573	54043574	chr19	54020664	54020665	INV	graphtyper_39239_1_39239	not available	not available	not available	0.288245
chr19	54375726	54375727	chr19	54376750	54376751	DEL	graphtyper_39251_1_39251	not available	0.202	0.63	0.100539
chr19	54648079	54648080	chr19	54648079	54648080	INS	graphtyper_39256_1_39256	not available	7.697	not available	0.167948
chr19	55529096	55529097	chr19	55529232	55529233	DEL	graphtyper_39278_1_39278	not available	0.56	0.42	0.0158642
chr19	56062189	56062190	chr19	56072709	56072710	DEL	graphtyper_39290_1_39290	not available	1.191	0.38	0.149872
chr19	56201993	56201994	chr19	56210777	56210778	DEL	graphtyper_39299_1_39299	0.127	0.532	0.38	0.0254458
chr19	56409539	56409540	chr19	3123421	3123422	INV	graphtyper_39307_1_39307	not available	not available	not available	0.225595
chr19	57266242	57266243	chr19	57268422	57268423	DEL	graphtyper_39328_1_39328	not available	0.446	0.38	0.00722564
chr19	57653977	57653978	chr19	57664944	57664945	DEL	graphtyper_39338_1_39338	not available	4.399	0.38	0.109282
chr19	57699043	57699044	chr19	57699337	57699338	DEL	graphtyper_39339_1_39339	0.026	0.236	0.38	0.0156115
chr19	57926236	57926237	chr19	57926404	57926405	DEL	graphtyper_39345_1_39345	0.368	2.933	0.38	0.238016
chr20	231771	231772	chr20	304254	304255	DUP	graphtyper_39359_1_39359	0.157	6.277	0.87	0.103433
chr20	1167320	1167321	chr20	1167320	1167321	INS	graphtyper_39384_1_39384	not available	9.145	not available	0.045187
chr20	2483621	2483622	chr20	2483705	2483706	DEL	graphtyper_39406_1_39406	0.274	4.768	0.63	0.705039
chr20	3378827	3378828	chr20	3383596	3383597	INV	graphtyper_39428_1_39428	not available	not available	0.63	0.609697
chr20	3379392	3379393	chr20	3383486	3383487	INV	graphtyper_39429_1_39429	not available	not available	0.63	0.606506
chr20	3888258	3888259	chr1	33052822	33052823	TRA	graphtyper_39435_1_39435	not available	not available	0.83	0.751108
chr20	4074835	4074836	chr20	4076084	4076085	DEL	graphtyper_39441_1_39441	not available	3.087	0.37	0.266928
chr20	5287763	5287764	chr15	43075955	43075956	TRA	graphtyper_39457_1_39457	not available	not available	0.67	0.958933
chr20	10670530	10670531	chr16	5897332	5897333	TRA	graphtyper_39539_1_39539	not available	not available	0.75	0.983103
chr20	13167301	13167302	chr20	13167352	13167353	DEL	graphtyper_39571_1_39571	0.023	4.633	0.48	0.0156261
chr20	13735494	13735495	chr9	121942581	121942582	TRA	graphtyper_39577_1_39577	not available	not available	0.67	0.770546
chr20	14800796	14800797	chr20	14846836	14846837	DEL	graphtyper_39589_1_39589	not available	11.6	0.44	0.190848
chr20	14985479	14985480	chr20	15107012	15107013	DEL	graphtyper_39593_1_39593	not available	9.926	0.44	0.263937
chr20	16682008	16682009	chr20	16687294	16687295	DEL	graphtyper_39627_1_39627	not available	4.516	0.36	0.21634
chr20	18214384	18214385	chr20	18288202	18288203	DUP	graphtyper_39647_1_39647	not available	5.516	0.5	0.516145
chr20	20164664	20164665	chr4	41769808	41769809	TRA	graphtyper_39670_1_39670	not available	not available	1	0.745361
chr20	21162127	21162128	chr20	21162199	21162200	DEL	graphtyper_39676_1_39676	0.633	25.5	0.36	0.0539438
chr20	22721430	22721431	chr5	39787648	39787649	TRA	graphtyper_39696_1_39696	not available	not available	0.5	0.820322
chr20	23432224	23432225	chr10	38294737	38294738	TRA	graphtyper_39706_1_39706	not available	not available	0.5	0.0119363
chr20	25446387	25446388	chr20	25446387	25446388	INS	graphtyper_39743_1_39743	not available	not available	not available	0.0400253
chr20	25732000	25732001	chr6	122850317	122850318	TRA	graphtyper_39749_1_39749	not available	not available	0.71	0.201932
chr20	26167864	26167865	chr20	26168307	26168308	DEL	graphtyper_39752_1_39752	not available	2.386	0.5	0.0448333
chr20	26241072	26241073	chr5	130921701	130921702	TRA	graphtyper_39754_1_39754	not available	not available	0.83	0.798284
chr20	30377206	30377207	chr4	13783535	13783536	TRA	graphtyper_39834_1_39834	not available	not available	0.67	0.845063
chr20	30661849	30661850	chr20	30667966	30667967	DEL	graphtyper_39842_1_39842	not available	not available	not available	0.172653
chr20	34021423	34021424	chr15	41375953	41375954	TRA	graphtyper_39890_1_39890	not available	not available	1	0.978965
chr20	34804293	34804294	chr20	34816758	34816759	DEL	graphtyper_39899_1_39899	0.294	17.75	0.67	0.0470057
chr20	36510808	36510809	chr20	36512301	36512302	DEL	graphtyper_39930_1_39930	not available	0.109	0.67	0.396184
chr20	36557730	36557731	chr20	36566519	36566520	DUP	graphtyper_39932_1_39932	not available	0.13	0.25	0.60698
chr20	36970349	36970350	chr7	20667761	20667762	TRA	graphtyper_39939_1_39939	not available	not available	0.5	0.640081
chr20	37117086	37117087	chr20	37189044	37189045	DUP	graphtyper_39942_1_39942	0.403	7.808	0.88	0.90271
chr20	38426466	38426467	chr20	38427166	38427167	DEL	graphtyper_39957_1_39957	not available	2.957	0.63	0.0751176
chr20	43438687	43438688	chr2	201284715	201284716	TRA	graphtyper_40012_1_40012	not available	not available	not available	0.976187
chr20	43463159	43463160	chr20	43463225	43463226	DEL	graphtyper_40013_1_40013	0.087	5.009	0.5	0.115687
chr20	43558701	43558702	chr20	43559281	43559282	DUP	graphtyper_40015_1_40015	not available	12.22	0.5	0.0414069
chr20	44374493	44374494	chr20	44378298	44378299	DUP	graphtyper_40028_1_40028	not available	1.242	0.5	0.25318
chr20	45720210	45720211	chr20	45750897	45750898	DEL	graphtyper_40047_1_40047	0.129	16.99	0.61	0.0124429
chr20	47944607	47944608	chr1	78663437	78663438	TRA	graphtyper_40079_1_40079	not available	not available	0.83	0.752549
chr20	48476989	48476990	chr20	48477039	48477040	DEL	graphtyper_40087_1_40087	not available	2.093	0.47	0.501051
chr20	52069729	52069730	chr20	52073644	52073645	DEL	graphtyper_40131_1_40131	not available	0.474	0.63	0.347624
chr20	52277714	52277715	chr2	203014934	203014935	TRA	graphtyper_40136_1_40136	not available	not available	0.74	0.721068
chr20	52668015	52668016	chr18	78155619	78155620	TRA	graphtyper_40139_1_40139	not available	not available	0.87	0.845542
chr20	57357839	57357840	chr20	57357948	57357949	DUP	graphtyper_40221_1_40221	not available	4.976	0.62	0.387121
chr20	57407586	57407587	chr20	57407690	57407691	INV	graphtyper_40222_1_40222	not available	not available	0.48	0.84291
chr20	58450674	58450675	chr20	58450725	58450726	DEL	graphtyper_40236_1_40236	0.026	8.943	0.75	0.292352
chr20	62514222	62514223	chr20	62514291	62514292	DEL	graphtyper_40335_1_40335	not available	0.152	0.63	0.266428
chr21	13469541	13469542	chr21	13476672	13476673	DEL	graphtyper_40479_1_40479	not available	2.025	0.37	0.0158956
chr21	13476719	13476720	chr21	13487229	13487230	DEL	graphtyper_40480_1_40480	not available	0.672	0.37	0.0168785
chr21	16764939	16764940	chr13	78849847	78849848	TRA	graphtyper_40528_1_40528	not available	not available	not available	0.799678
chr21	18684477	18684478	chr21	18708704	18708705	DUP	graphtyper_40555_1_40555	not available	1.25	0.25	0.00524559
chr21	19593862	19593863	chr17	52938032	52938033	TRA	graphtyper_40569_1_40569	not available	not available	0.5	0.853292
chr21	21931275	21931276	chr21	21946956	21946957	DEL	graphtyper_40602_1_40602	not available	5.405	0.23	0.0184049
chr21	22036487	22036488	chr21	22241011	22241012	DEL	graphtyper_40603_1_40603	not available	5.232	0.23	0.121633
chr21	22095184	22095185	chr10	52155775	52155776	TRA	graphtyper_40604_1_40604	not available	not available	0.66	0.946981
chr21	22095637	22095638	chr10	52155755	52155756	TRA	graphtyper_40605_1_40605	not available	not available	0.66	0.737776
chr21	22252992	22252993	chr21	27920987	27920988	INV	graphtyper_40609_1_40609	not available	not available	0.62	0.0353086
chr21	23076468	23076469	chr21	23083755	23083756	DEL	graphtyper_40634_1_40634	not available	0.507	0	0.0770843
chr21	28875415	28875416	chr21	28875473	28875474	DEL	graphtyper_40731_1_40731	0.012	1.637	0.37	0.0203391
chr21	30755354	30755355	chr21	30755422	30755423	DEL	graphtyper_40752_1_40752	0.125	6.07	0.38	0.69663
chr21	31059860	31059861	chr21	31062116	31062117	DEL	graphtyper_40756_1_40756	not available	2.384	0.38	0.0510379
chr21	32571357	32571358	chr21	32575626	32575627	DEL	graphtyper_40784_1_40784	0.026	2.44	0.15	0.0186223
chr21	32601005	32601006	chr21	32601073	32601074	DEL	graphtyper_40785_1_40785	0.014	2.61	0.15	0.0226202
chr21	32792843	32792844	chr21	32792843	32792844	INS	graphtyper_40786_1_40786	not available	0.328	not available	0.0350252
chr21	33488225	33488226	chr21	33488294	33488295	DEL	graphtyper_40791_1_40791	0.247	13.75	0.63	0.911683
chr21	36485454	36485455	chr21	36490634	36490635	DUP	graphtyper_40830_1_40830	not available	1.147	0.42	0.535608
chr21	37335158	37335159	chr21	37339552	37339553	DEL	graphtyper_40842_1_40842	not available	9.874	0.63	0.457443
chr21	39908212	39908213	chr6	122850295	122850296	TRA	graphtyper_40873_1_40873	not available	not available	0.77	0.201933
chr21	40401772	40401773	chr10	121361137	121361138	TRA	graphtyper_40881_1_40881	not available	not available	0.88	0.84602
chr21	41712543	41712544	chr21	41713616	41713617	DEL	graphtyper_40905_1_40905	not available	0.264	0.76	0.165555
chr21	44332498	44332499	chr21	44332564	44332565	DEL	graphtyper_40965_1_40965	not available	0.096	0.25	0.394045
chr21	44637640	44637641	chr21	44637796	44637797	DEL	graphtyper_40984_1_40984	0.139	7.437	0.5	0.153225
chr21	44674271	44674272	chr1	103170634	103170635	TRA	graphtyper_40985_1_40985	not available	not available	0.88	0.405835
chr21	46462509	46462510	chr21	46462572	46462573	DEL	graphtyper_41062_1_41062	not available	4.695	0.66	0.256546
chr22	10940147	10940148	chr22	10942196	10942197	DEL	graphtyper_41070_1_41070	not available	0.765	not available	0.0770843
chr22	16675650	16675651	chr22	16675650	16675651	INS	graphtyper_41110_1_41110	not available	1.978	not available	0.140297
chr22	17777800	17777801	chr22	17777859	17777860	DEL	graphtyper_41134_1_41134	not available	2.363	0.62	0.271112
chr22	18102997	18102998	chr22	18109216	18109217	DEL	graphtyper_41142_1_41142	0.084	0.209	0.67	0.0189909
chr22	18123283	18123284	chr22	18121045	18121046	INV	graphtyper_41143_1_41143	not available	not available	not available	0.75172
chr22	19970177	19970178	chr22	19970244	19970245	DEL	graphtyper_41169_1_41169	0.056	12.16	0.73	0.0334767
chr22	20921716	20921717	chr8	94590112	94590113	TRA	graphtyper_41186_1_41186	not available	not available	0.99	0.963426
chr22	20952083	20952084	chr22	20952248	20952249	DEL	graphtyper_41187_1_41187	0.053	5.32	0.74	0.164852
chr22	22039833	22039834	chr22	22040023	22040024	DEL	graphtyper_41195_1_41195	not available	0.165	0.63	0.226175
chr22	22580267	22580268	chr22	22586236	22586237	DEL	graphtyper_41206_1_41206	not available	not available	not available	0.392765
chr22	22920550	22920551	chr22	22925133	22925134	DEL	graphtyper_41212_1_41212	0.122	0.812	0.63	0.44309
chr22	23529737	23529738	chr4	112647468	112647469	TRA	graphtyper_41220_1_41220	not available	not available	0.88	0.799007
chr22	25376133	25376134	chr22	25383553	25383554	DEL	graphtyper_41262_1_41262	not available	3.844	0.63	0.507179
chr22	25895283	25895284	chr22	25916209	25916210	DUP	graphtyper_41265_1_41265	0.726	7.652	0.5	0.726412
chr22	26111232	26111233	chrX	11707238	11707239	TRA	graphtyper_41267_1_41267	not available	not available	0.86	0.721762
chr22	29306832	29306833	chr22	29306943	29306944	DEL	graphtyper_41305_1_41305	not available	4.303	0.38	0.0901209
chr22	29767383	29767384	chr1	109108012	109108013	TRA	graphtyper_41310_1_41310	not available	not available	0.88	0.36058
chr22	29767546	29767547	chr22	29769675	29769676	DEL	graphtyper_41311_1_41311	0.353	22.2	0.63	0.886502
chr22	31051573	31051574	chr22	31052525	31052526	DEL	graphtyper_41328_1_41328	not available	0.758	0.63	0.277767
chr22	32234880	32234881	chr22	32235745	32235746	DEL	graphtyper_41343_1_41343	0.367	9.114	0.5	0.958823
chr22	33998800	33998801	chr22	34103079	34103080	INV	graphtyper_41372_1_41372	not available	not available	0	0.205409
chr22	34062529	34062530	chr2	218951966	218951967	TRA	graphtyper_41375_1_41375	not available	not available	0.98	0.687494
chr22	34103079	34103080	chr22	33998800	33998801	INV	graphtyper_41376_1_41376	not available	not available	not available	0.205409
chr22	36092386	36092387	chr22	36093746	36093747	DEL	graphtyper_41405_1_41405	not available	1.088	0.63	0.281209
chr22	36195339	36195340	chr22	36195390	36195391	DEL	graphtyper_41410_1_41410	0.311	4.65	0.63	0.180432
chr22	36551089	36551090	chr22	36552204	36552205	DEL	graphtyper_41425_1_41425	not available	5.591	0.5	0.398092
chr22	37657729	37657730	chr17	5056427	5056428	TRA	graphtyper_41452_1_41452	not available	not available	0.67	0.948568
chr22	37669335	37669336	chr22	37669497	37669498	DEL	graphtyper_41453_1_41453	not available	0.102	0.42	0.440641
chr22	38149884	38149885	chr22	38149934	38149935	DEL	graphtyper_41455_1_41455	not available	0.959	0.67	0.416651
chr22	38519142	38519143	chr22	38522032	38522033	DEL	graphtyper_41464_1_41464	0.477	15.97	0.5	0.983893
chr22	39031268	39031269	chr22	39048550	39048551	DUP	graphtyper_41476_1_41476	0.193	3.911	0.6	0.0171174
chr22	40119944	40119945	chr3	8348695	8348696	TRA	graphtyper_41494_1_41494	not available	not available	0.83	0.768139
chr22	41045379	41045380	chr22	41045711	41045712	DEL	graphtyper_41511_1_41511	not available	1.361	0.6	0.358177
chr22	41267421	41267422	chr22	41272083	41272084	DEL	graphtyper_41512_1_41512	0.545	5.088	0.6	0.965231
chr22	42085078	42085079	chr22	42088438	42088439	DEL	graphtyper_41525_1_41525	0.394	15.7	0.75	0.975293
chr22	42782084	42782085	chr22	26568810	26568811	INV	graphtyper_41538_1_41538	not available	not available	not available	0.103002
chr22	43674152	43674153	chr22	43702812	43702813	DEL	graphtyper_41558_1_41558	0.566	3.477	0.62	0.308833
chr22	44210386	44210387	chr22	44210442	44210443	DEL	graphtyper_41567_1_41567	not available	2.564	0.37	0.228073
chr22	46176002	46176003	chr22	46176938	46176939	DEL	graphtyper_41628_1_41628	0.07	2.692	0.49	0.0222688
chr22	47175354	47175355	chr22	47175795	47175796	DEL	graphtyper_41660_1_41660	0.044	0.488	0.49	0.0101198
chr22	47370563	47370564	chr22	47370614	47370615	DEL	graphtyper_41673_1_41673	not available	1.768	0	0.0940044
chr22	49168160	49168161	chr22	49168224	49168225	DEL	graphtyper_41740_1_41740	not available	4.391	0.62	0.0633333
chr22	49421087	49421088	chr22	49468028	49468029	DEL	graphtyper_41755_1_41755	not available	3.878	0.87	0.55562
chr22	49994033	49994034	chr22	49994093	49994094	DEL	graphtyper_41774_1_41774	not available	0.277	0.62	0.0182355
chr22	50173094	50173095	chr22	50396313	50396314	INV	graphtyper_41782_1_41782	not available	not available	0.62	0.568419
chr22	50382431	50382432	chr13	35174975	35174976	TRA	graphtyper_41792_1_41792	not available	not available	0.88	0.965708
chr22	50555035	50555036	chr4	137202040	137202041	TRA	graphtyper_41796_1_41796	not available	not available	0.87	0.728218
chrX	908808	908809	chrX	1004034	1004035	DEL	graphtyper_41909_1_41909	not available	0.069	0	not available
chrX	1008677	1008678	chrX	1009500	1009501	DUP	graphtyper_41919_1_41919	not available	3.22	0	not available
chrX	1204532	1204533	chr20	2822540	2822541	TRA	graphtyper_41950_1_41950	not available	not available	0.88	not available
chrX	1657698	1657699	chr8	55293095	55293096	TRA	graphtyper_42018_1_42018	not available	not available	0.5	not available
chrX	2655012	2655013	chrX	2660159	2660160	DEL	graphtyper_42062_1_42062	not available	0.481	0	not available
chrX	10510547	10510548	chr5	128948771	128948772	TRA	graphtyper_42134_1_42134	not available	not available	0.83	not available
chrX	22614164	22614165	chrX	22617769	22617770	INV	graphtyper_42194_1_42194	not available	not available	0.38	not available
chrX	22617763	22617764	chrX	22614170	22614171	INV	graphtyper_42195_1_42195	not available	not available	not available	not available
chrX	23035459	23035460	chrX	23093744	23093745	DEL	graphtyper_42199_1_42199	not available	2.898	0.38	not available
chrX	24311766	24311767	chrX	24311817	24311818	DEL	graphtyper_42206_1_42206	not available	4.259	0.63	not available
chrX	26345040	26345041	chrX	26348181	26348182	DEL	graphtyper_42215_1_42215	not available	0.327	0	not available
chrX	35555686	35555687	chr12	3499412	3499413	TRA	graphtyper_42267_1_42267	not available	not available	0.33	not available
chrX	38582636	38582637	chr1	30420778	30420779	TRA	graphtyper_42291_1_42291	not available	not available	0.83	not available
chrX	42202677	42202678	chrX	42512658	42512659	INV	graphtyper_42307_1_42307	not available	not available	0.63	not available
chrX	42905346	42905347	chr2	11789788	11789789	TRA	graphtyper_42310_1_42310	not available	not available	not available	not available
chrX	48182382	48182383	chrX	48188421	48188422	DEL	graphtyper_42340_1_42340	0.237	2.226	0.63	not available
chrX	48769763	48769764	chrX	48772021	48772022	DEL	graphtyper_42346_1_42346	0.186	5.704	0.63	not available
chrX	50897899	50897900	chr19	30410776	30410777	TRA	graphtyper_42353_1_42353	not available	not available	0.83	not available
chrX	68014720	68014721	chr9	99880630	99880631	TRA	graphtyper_42432_1_42432	not available	not available	not available	not available
chrX	69188987	69188988	chr2	220843820	220843821	TRA	graphtyper_42439_1_42439	not available	not available	0.88	not available
chrX	70210765	70210766	chrX	70226816	70226817	DEL	graphtyper_42445_1_42445	not available	5.756	0.75	not available
chrX	70481807	70481808	chr3	177272495	177272496	TRA	graphtyper_42447_1_42447	not available	not available	1	not available
chrX	71026625	71026626	chrX	71055263	71055264	DUP	graphtyper_42453_1_42453	not available	0.54	0.63	not available
chrX	73220927	73220928	chrX	73250484	73250485	DEL	graphtyper_42462_1_42462	not available	0.604	0.63	not available
chrX	79550201	79550202	chr17	44353437	44353438	TRA	graphtyper_42489_1_42489	not available	not available	0.83	not available
chrX	81982263	81982264	chrX	82023660	82023661	DEL	graphtyper_42507_1_42507	not available	0.388	0.25	not available
chrX	82867612	82867613	chrX	82896758	82896759	DEL	graphtyper_42515_1_42515	not available	0.39	0.25	not available
chrX	88899879	88899880	chrX	88920737	88920738	DEL	graphtyper_42544_1_42544	not available	0.266	0.15	not available
chrX	92112535	92112536	chrX	92113795	92113796	DEL	graphtyper_42561_1_42561	not available	not available	not available	not available
chrX	103554034	103554035	chrX	103571450	103571451	DEL	graphtyper_42615_1_42615	not available	0.558	0.82	not available
chrX	105401419	105401420	chrX	105424795	105424796	DEL	graphtyper_42624_1_42624	not available	7.699	0.33	not available
chrX	114644582	114644583	chr2	190613383	190613384	TRA	graphtyper_42661_1_42661	not available	not available	0.88	not available
chrX	120010936	120010937	chrX	120024628	120024629	DUP	graphtyper_42703_1_42703	not available	1.024	0.33	not available
chrX	122016930	122016931	chr11	85628602	85628603	TRA	graphtyper_42715_1_42715	not available	not available	0.88	not available
chrX	125300090	125300091	chr8	15088569	15088570	TRA	graphtyper_42741_1_42741	not available	not available	not available	not available
chrX	132370188	132370189	chrX	132370188	132370189	INS	graphtyper_42779_1_42779	not available	not available	not available	not available
chrX	135035210	135035211	chrX	135715723	135715724	INV	graphtyper_42793_1_42793	not available	not available	0.46	not available
chrX	136217036	136217037	chrX	136219977	136219978	DEL	graphtyper_42799_1_42799	0.58	3.24	0.62	not available
chrX	141420866	141420867	chr18	68660595	68660596	TRA	graphtyper_42829_1_42829	not available	not available	0.47	not available
chrX	144623147	144623148	chr1	84052255	84052256	TRA	graphtyper_42850_1_42850	not available	not available	not available	not available
chrX	152935486	152935487	chrX	152938898	152938899	DEL	graphtyper_42908_1_42908	0.453	0.515	0.63	not available
chrX	154400936	154400937	chrX	154401249	154401250	DEL	graphtyper_42920_1_42920	0.08	3.237	0.82	not available
chrX	154402437	154402438	chrX	154402633	154402634	DEL	graphtyper_42921_1_42921	0.034	0.422	0.63	not available
chrX	155056883	155056884	chrX	155057157	155057158	DEL	graphtyper_42925_1_42925	0.011	0.76	0.63	not available
chrX	155071050	155071051	chrX	155217411	155217412	DUP	graphtyper_42926_1_42926	0.407	8.244	0.63	not available
chrX	155541146	155541147	chrX	155554199	155554200	DEL	graphtyper_42938_1_42938	0.479	3.162	0.63	not available
chrY	18644844	18644845	chrY	18680149	18680150	INV	graphtyper_42958_1_42958	not available	not available	not available	not available

## Sheet: FigureS18
Supplementary Figure 18. Differential expression analysis of seven genes associated with potentially pathogenic SVs in the blood of 20 prostate cancer patients.
Gene Name	Gene ID	Treated sample	Normalised Count (DESeq2's median of ratios) *																				Statistics
			KAL047	KAL054	KAL061	KAL101	N0053	N0056	SMU061	SMU080	SMU094	SMU109	SMU141	UP2035	UP2039	UP2092	UP2093	UP2100	UP2101	UP2119	UP2159	UP2187	baseMean	Fold Change (log2)	lfcSE	stat	P value	Adjusted P value
BCL2L11	ENSG00000153094	KAL101	580.315	1023.6	1642.04	393.365	584.803	605.704	814.985	1834.96	1503.97	982.82	1224.68	1158.24	885.773	827.809	1044.18	673.417	882.935	633.896	1385.49	936.84	980.491	-1.36297	0.599571	-2.27325	0.0230114	0.886107
FOXP1	ENSG00000114861	UP2101	2712.05	1366.96	3316.83	6152.43	4031.72	4150.47	4044.09	4080.53	1533.94	3674.74	6619.02	5809.78	2743.36	3904.59	2616.78	2665.02	1711.34	4612.63	1545.96	2732.53	3500.74	-1.0716	0.680921	-1.57375	0.115546	0.321099
MLH1	ENSG00000076242	SMU080	790.267	664.01	666.105	874.162	905.468	922.716	611.106	409.666	824.66	446.828	685.575	767.273	557.381	588.075	300.716	606.639	119.559	750.99	706.007	636.474	641.184	-0.674505	0.666287	-1.01234	0.311378	0.999976
COL4A2	ENSG00000134871	UP2039	3.95128	167.537	14.0461	27.1213	215.991	38.1867	528.731	52.8578	160.337	149.94	0.5	0.5	425.827	124.288	0.5	538.393	132.565	45.9543	0.5	57.4286	133.758	1.84498	2.28714	0.806676	0.419853	0.89564
COL4A1	ENSG00000187498	UP2039	0.5	102.578	10.9674	0.5	29.014	2.71687	12.8563	4.37835	0.5	0.5	0.5	0.5	0.5	0.5	0.5	158.272	0.5	4.45255	0.5	1.58435	8.30079	-5.57468	4.55161	-1.22477	0.220661	NA
PHC3	ENSG00000173889	SMU061	5248.17	8222.45	7790.73	5711.16	4411.28	4941.89	5863.56	7697.09	9985.33	6351.71	8966.74	7254.52	8706.84	5761.42	5725.04	5592.98	8277.58	5629.92	6840.16	6392.23	6768.04	-0.216899	0.429809	-0.504641	0.613811	0.999772
PRKACA	ENSG00000072062	SMU061	981.238	3197.41	993.058	850.767	972.312	1120.02	1689.19	1173.7	2323.13	1703.12	1804.7	1849.2	1285.38	1507.81	1412.77	1518.05	2138.55	1066.7	2388.81	1526.19	1574.61	0.107475	0.610152	0.176144	0.860181	0.999772
			*For plotting, pseudo counts of 0.5 was added to avoid potential problems caused by logs of zeros
